# Supplementary material for: Photosynthetic light requirement near the theoretical minimum detected in Arctic microalgae
Source: Nat Commun. 2024 Sep 4;15:7385. doi: 10.1038/s41467-024-51636-8 (PMC11375000; doi:10.1038/s41467-024-51636-8)
Supplement: Supplementary file 4 — Source Data [file 41467_2024_51636_MOESM4_ESM.xlsx]

## Sheet: Figure 2a
Figure 2a
	Date	11m Chl-a [µg L-1]	50m depth-integrated Chl-a [mg m-2]
	2020-01-30	NA	0.640968
	2020-02-07	NA	0.63
	2020-02-20	NA	0.66
	2020-02-29	0.016	NA
	2020-03-01	0.012	NA
	2020-03-02	0.016	NA
	2020-03-03	0.016	NA
	2020-03-04	0.017	NA
	2020-03-05	0.017	NA
	2020-03-07	0.015	NA
	2020-03-06	NA	0.56
	2020-03-08	0.012	NA
	2020-03-09	0.012	NA
	2020-03-10	0.018	NA
	2020-03-11	0.016	NA
	2020-03-12	0.014	0.561633
	2020-03-13	0.014	NA
	2020-03-14	0.015	NA
	2020-03-15	0.013	NA
	2020-03-16	0.017	NA
	2020-03-17	0.014	NA
	2020-03-18	0.015	NA
	2020-03-19	0.018	NA
	2020-03-20	0.011	NA
	2020-03-21	0.011	NA
	2020-03-22	0.011	NA
	2020-03-23	0.013	NA
	2020-03-24	0.016	NA
	2020-03-25	0.013	NA
	2020-03-26	0.016	NA
	2020-03-27	0.014	0.561148
	2020-03-28	0.014	NA
	2020-03-29	0.026	NA
	2020-03-30	0.015	NA
	2020-03-31	0.023	NA
	2020-04-01	0.025	NA
	2020-04-02	0.022	NA
	2020-04-03	0.023	NA
	2020-04-04	0.027	NA
	2020-04-05	0.019	0.826426
	2020-04-06	0.021	NA
	2020-04-07	0.03	NA
	2020-04-08	0.031	NA
	2020-04-09	0.028	NA
	2020-04-10	0.026	NA
	2020-04-11	0.048	NA
	2020-04-12	0.04	NA
	2020-04-13	0.03	NA
	2020-04-14	0.027	NA
	2020-04-15	0.029	NA
	2020-04-16	0.031	NA
	2020-04-17	0.047	1.02281
	2020-04-18	0.043	NA
	2020-04-19	0.027	NA
	2020-04-20	0.052	NA
	2020-04-21	0.033	NA
	2020-04-22	0.045	NA
	2020-04-23	0.043	2.3616
	2020-04-25	0.074	NA
	2020-04-26	0.06	NA
	2020-04-27	0.074	NA
	2020-04-28	0.091	NA
	2020-04-29	0.061	NA
	2020-04-30	0.101	NA

## Sheet: Figure 2b
Figure 2a
	Date	14C Productivity [µg C L-1 day-1]
	2020-01-20	0.000103
	2020-01-20	8e-05
	2020-02-18	7.7e-05
	2020-02-18	8e-05
	2020-03-14	0.000158
	2020-03-14	0.000179
	2020-03-22	0.000248
	2020-03-22	0.000218
	2020-03-27	0.000124
	2020-03-27	0.000112
	2020-04-05	0.000291
	2020-04-05	0.000243
	2020-04-09	0.000365
	2020-04-09	0.000308
	2020-04-17	0.000271
	2020-04-17	0.00025
	2020-04-23	0.000347
	2020-04-23	0.000733
	2020-04-30	0.0006
	2020-04-30	0.000518

## Sheet: Figure 3
Figure 3
		OptiCAL 'ee' 3-50m depth integrated PAR [µmol photons m-2 s-1]			OptiCAL 'gg' 3-50m depth integrated PAR [µmol photons m-2 s-1]			OptiCAL 'hh' 3-50m depth integrated PAR [µmol photons m-2 s-1]			OptiCAL 'ee' 1.5m PAR [µmol photons m-2 s-1]			OptiCAL 'gg' 1.5m PAR [µmol photons m-2 s-1]			OptiCAL 'hh' 1.5m PAR [µmol photons m-2 s-1]			LightHarp 1.fm PAR [µmol photons m-2 s-1]
	Date	average	lower bound	upper bound	average	lower bound	upper bound	average	lower bound	upper bound	average	lower bound	upper bound	average	lower bound	upper bound	average	lower bound	upper bound	average	lower bound	upper bound
2020-02-29	2/29/20	1.154e-06	9.232e-07	1.3848e-06	2.6e-07	2.08e-07	3.12e-07	4.873e-06	3.8984e-06	5.8476e-06	2.3571e-05	1.88568e-05	2.82852e-05	3.5933e-05	2.87464e-05	4.31196e-05	6.2841e-05	5.02728e-05	7.54092e-05	5.7566e-05	5.05429e-05	6.45891e-05
2020-03-01	2020-01-03	3.475e-06	2.78e-06	4.17e-06	7.96e-07	6.368e-07	9.552e-07	9.183e-06	7.3464e-06	1.10196e-05	4.1675e-05	3.334e-05	5.001e-05	6.5454e-05	5.23632e-05	7.85448e-05	0.000104597	8.36776e-05	0.000125516	8.9485e-05	7.85678e-05	0.000100402
2020-03-02	2020-02-03	8.173e-06	6.5384e-06	9.8076e-06	2.234e-06	1.7872e-06	2.6808e-06	1.7442e-05	1.39536e-05	2.09304e-05	7.4447e-05	5.95576e-05	8.93364e-05	0.000112931	9.03448e-05	0.000135517	0.000181921	0.000145537	0.000218305	0.000153668	0.000134921	0.000172415
2020-03-03	2020-03-03	1.9448e-05	1.55584e-05	2.33376e-05	6.691e-06	5.3528e-06	8.0292e-06	3.6902e-05	2.95216e-05	4.42824e-05	0.000147125	0.0001177	0.00017655	0.000216613	0.00017329	0.000259936	0.000346652	0.000277322	0.000415982	0.000297292	0.000261022	0.000333562
2020-03-04	2020-04-03	3.7457e-05	2.99656e-05	4.49484e-05	1.2537e-05	1.00296e-05	1.50444e-05	6.5377e-05	5.23016e-05	7.84524e-05	0.00024971	0.000199768	0.000299652	0.000375899	0.000300719	0.000451079	0.000593185	0.000474548	0.000711822	0.00046254	0.00040611	0.00051897
2020-03-05	2020-05-03	4.3814e-05	3.50512e-05	5.25768e-05	1.5495e-05	1.2396e-05	1.8594e-05	7.8339e-05	6.26712e-05	9.40068e-05	0.000293569	0.000234855	0.000352283	0.000444065	0.000355252	0.000532878	0.00069325	0.0005546	0.0008319	0.000550048	0.000482942	0.000617154
2020-03-07	2020-06-03	8.1097e-05	6.48776e-05	9.73164e-05	3.0803e-05	2.46424e-05	3.69636e-05	0.000158254	0.000126603	0.000189905	0.000430445	0.000344356	0.000516534	0.000716658	0.000573326	0.00085999	0.00122907	0.000983252	0.00147488	0.00102855	0.000903065	0.00115403
2020-03-06	2020-07-03	0.000118159	9.45272e-05	0.000141791	4.5499e-05	3.63992e-05	5.45988e-05	0.000248668	0.000198934	0.000298402	0.000604477	0.000483582	0.000725372	0.000924457	0.000739566	0.00110935	0.00187525	0.0015002	0.0022503	0.00152721	0.00134089	0.00171353
2020-03-08	2020-08-03	0.000172233	0.000137786	0.00020668	7.3058e-05	5.84464e-05	8.76696e-05	0.000367357	0.000293886	0.000440828	0.000789129	0.000631303	0.000946955	0.00136408	0.00109126	0.0016369	0.00246866	0.00197493	0.00296239	0.00209014	0.00183515	0.00234514
2020-03-09	2020-09-03	0.000346019	0.000276815	0.000415223	0.000139578	0.000111662	0.000167494	0.000736816	0.000589453	0.000884179	0.00213441	0.00170753	0.00256129	0.00275168	0.00220135	0.00330202	0.00619911	0.00495929	0.00743893	0.00437644	0.00384251	0.00491036
2020-03-10	2020-10-03	0.000594218	0.000475374	0.000713062	0.000247099	0.000197679	0.000296519	0.00107953	0.000863626	0.00129544	0.0032918	0.00263344	0.00395015	0.00344724	0.00275779	0.00413669	0.00949122	0.00759297	0.0113895	0.00581819	0.00510837	0.00652801
2020-03-11	2020-11-03	0.000841068	0.000672854	0.00100928	0.000337974	0.000270379	0.000405569	0.00153767	0.00123014	0.0018452	0.00451282	0.00361026	0.00541538	0.00581611	0.00465289	0.00697933	0.0143757	0.0115005	0.0172508	0.00978501	0.00859124	0.0109788
2020-03-12	2020-12-03	0.00111955	0.000895643	0.00134347	0.00048397	0.000387176	0.000580764	0.00230491	0.00184393	0.00276589	0.00648938	0.0051915	0.00778725	0.00607246	0.00485797	0.00728695	0.0180472	0.0144377	0.0216566	0.0120312	0.0105634	0.0134991
2020-03-13	3/13/20	0.00217968	0.00174375	0.00261562	0.000910227	0.000728182	0.00109227	0.00378421	0.00302736	0.00454105	0.0130711	0.0104569	0.0156853	0.0133787	0.0107029	0.0160544	0.0287942	0.0230354	0.0345531	0.0225222	0.0197745	0.0252699
2020-03-14	3/14/20	0.00312171	0.00249737	0.00374606	0.00118634	0.000949074	0.00142361	0.00516529	0.00413223	0.00619835	0.0185958	0.0148766	0.022315	0.0262761	0.0210209	0.0315313	0.0465105	0.0372084	0.0558126	0.0340863	0.0299278	0.0382449
2020-03-15	3/15/20	0.00324315	0.00259452	0.00389178	0.00165856	0.00132685	0.00199027	0.0070025	0.005602	0.008403	0.0173553	0.0138842	0.0208264	0.0368542	0.0294834	0.044225	0.037687	0.0301496	0.0452244	0.0386379	0.0339241	0.0433517
2020-03-16	3/16/20	0.00452293	0.00361834	0.00542751	0.00224068	0.00179255	0.00268882	0.00847069	0.00677655	0.0101648	0.0214831	0.0171865	0.0257797	0.0354841	0.0283873	0.0425809	0.0653346	0.0522677	0.0784015	0.0484937	0.0425774	0.0544099
2020-03-17	3/17/20	0.00613187	0.0049055	0.00735824	0.00279616	0.00223693	0.00335539	0.0103879	0.00831036	0.0124655	0.0311203	0.0248962	0.0373443	0.0489186	0.0391349	0.0587024	0.0947605	0.0758084	0.113713	0.0662348	0.0581541	0.0743154
2020-03-18	3/18/20	0.00727619	0.00582095	0.00873142	0.00286989	0.00229591	0.00344387	0.0123182	0.00985456	0.0147818	0.0363318	0.0290655	0.0435982	0.057498	0.0459984	0.0689976	0.111184	0.0889471	0.133421	0.0732691	0.0643302	0.0822079
2020-03-19	3/19/20	0.00974543	0.00779634	0.0116945	0.00316558	0.00253246	0.0037987	0.0158002	0.0126402	0.0189602	0.0477009	0.0381607	0.057241	0.0527684	0.0422147	0.0633221	0.117187	0.0937495	0.140624	0.0831281	0.0729865	0.0932697
2020-03-20	3/20/20	0.0108861	0.00870889	0.0130633	0.00372238	0.0029779	0.00446686	0.0178465	0.0142772	0.0214158	0.0547327	0.0437862	0.0656792	0.059941	0.0479528	0.0719292	0.133065	0.106452	0.159678	0.11323	0.0994156	0.127044
2020-03-21	3/21/20	0.0142544	0.0114035	0.0171053	0.00504468	0.00403574	0.00605362	0.0220397	0.0176318	0.0264476	0.0698845	0.0559076	0.0838614	0.0898366	0.0718693	0.107804	0.189591	0.151673	0.227509	0.116134	0.101966	0.130302
2020-03-22	3/22/20	0.0158057	0.0126445	0.0189668	0.00497753	0.00398202	0.00597303	0.023975	0.01918	0.02877	0.0792085	0.0633668	0.0950503	0.0764673	0.0611739	0.0917608	0.191107	0.152886	0.229329	0.0999064	0.0877179	0.112095
2020-03-23	3/23/20	0.0190083	0.0152066	0.0228099	0.00593396	0.00474717	0.00712075	0.0287414	0.0229931	0.0344897	0.0965067	0.0772054	0.115808	0.0916448	0.0733158	0.109974	0.224175	0.17934	0.269011	0.153313	0.134609	0.172017
2020-03-24	3/24/20	0.0200811	0.0160649	0.0240973	0.00620172	0.00496137	0.00744206	0.0300558	0.0240447	0.036067	0.10089	0.0807121	0.121068	0.0968676	0.0774941	0.116241	0.234085	0.187268	0.280901	0.187805	0.164893	0.210718
2020-03-25	3/25/20	0.0203168	0.0162535	0.0243802	0.00869252	0.00695402	0.010431	0.0390734	0.0312587	0.0468881	0.108163	0.0865307	0.129796	0.19999	0.159992	0.239988	0.267283	0.213827	0.32074	0.182847	0.160539	0.205154
2020-03-26	3/26/20	0.0267751	0.02142	0.0321301	0.0108922	0.00871375	0.0130706	0.0464927	0.0371942	0.0557913	0.152036	0.121629	0.182443	0.205446	0.164357	0.246536	0.352411	0.281929	0.422894	0.227919	0.200113	0.255725
2020-03-27	3/27/20	0.0316225	0.025298	0.037947	0.0126778	0.0101423	0.0152134	0.0560506	0.0448404	0.0672607	0.172926	0.138341	0.207512	0.192037	0.153629	0.230444	0.441314	0.353052	0.529577	0.231906	0.203613	0.260199
2020-03-28	3/28/20	0.0325579	0.0260463	0.0390695	0.0138207	0.0110566	0.0165849	0.060841	0.0486728	0.0730092	0.174954	0.139963	0.209945	0.210822	0.168657	0.252986	0.453536	0.362829	0.544243	0.30245	0.265551	0.339349
2020-03-29	3/29/20	0.0362083	0.0289666	0.0434499	0.0129858	0.0103886	0.0155829	0.0634621	0.0507697	0.0761545	0.186693	0.149354	0.224031	0.216863	0.17349	0.260236	0.461705	0.369364	0.554046	0.276989	0.243197	0.310782
2020-03-30	3/30/20	0.0488167	0.0390533	0.05858	0.0212245	0.0169796	0.0254695	0.0757046	0.0605637	0.0908455	0.215509	0.172407	0.25861	0.303377	0.242702	0.364053	0.552914	0.442331	0.663497	0.329445	0.289253	0.369637
2020-03-31	3/31/20	0.0502948	0.0402358	0.0603537	0.0230095	0.0184076	0.0276114	0.0765271	0.0612217	0.0918326	0.222031	0.177624	0.266437	0.245723	0.196578	0.294867	0.560295	0.448236	0.672354	0.365208	0.320653	0.409764
2020-04-01	2020-01-04	0.0585333	0.0468266	0.0702399	0.0225031	0.0180025	0.0270037	0.0912305	0.0729844	0.109477	0.264247	0.211398	0.317097	0.283011	0.226409	0.339613	0.681584	0.545267	0.817901	0.389896	0.342329	0.437463
2020-04-02	2020-02-04	0.0609623	0.0487698	0.0731548	0.0252914	0.0202331	0.0303497	0.102435	0.0819482	0.122922	0.284239	0.227391	0.341086	0.410707	0.328565	0.492848	0.518041	0.414433	0.62165	0.446665	0.392172	0.501158
2020-04-03	2020-03-04	0.0664478	0.0531582	0.0797373	0.0274767	0.0219813	0.032972	0.113658	0.0909261	0.136389	0.291857	0.233486	0.350229	0.463754	0.371004	0.556505	0.552291	0.441833	0.662749	0.504896	0.443298	0.566493
2020-04-04	2020-04-04	0.0884586	0.0707669	0.10615	0.0338539	0.0270832	0.0406247	0.135839	0.108671	0.163007	0.344633	0.275706	0.413559	0.438878	0.351103	0.526654	0.837659	0.670127	1.00519	0.550944	0.483729	0.618159
2020-04-05	2020-05-04	0.0929354	0.0743483	0.111523	0.0413376	0.0330701	0.0496052	0.131836	0.105469	0.158204	0.327368	0.261894	0.392841	0.394874	0.315899	0.473848	0.798402	0.638721	0.958082	0.523146	0.459323	0.58697
2020-04-06	2020-06-04	0.0990324	0.0792259	0.118839	0.0394475	0.031558	0.047337	0.143718	0.114974	0.172462	0.338931	0.271144	0.406717	0.301667	0.241334	0.362001	0.861436	0.689149	1.03372	0.631518	0.554472	0.708563
2020-04-07	2020-07-04	0.102269	0.081815	0.122723	0.0386977	0.0309582	0.0464373	0.15348	0.122784	0.184176	0.383967	0.307174	0.460761	0.330222	0.264178	0.396266	0.845675	0.67654	1.01481	0.578152	0.507617	0.648687
2020-04-08	2020-08-04	0.108049	0.0864391	0.129659	0.0405665	0.0324532	0.0486798	0.158744	0.126995	0.190493	0.39423	0.315384	0.473076	0.318537	0.254829	0.382244	0.876829	0.701463	1.0522	0.570757	0.501124	0.640389
2020-04-09	2020-09-04	0.104358	0.0834861	0.125229	0.0383202	0.0306562	0.0459843	0.155649	0.124519	0.186778	0.38415	0.30732	0.46098	0.286174	0.228939	0.343408	0.85208	0.681664	1.0225	0.521056	0.457487	0.584625
2020-04-10	2020-10-04	0.118246	0.0945969	0.141895	0.0447448	0.0357959	0.0536938	0.177908	0.142327	0.21349	0.433969	0.347175	0.520763	0.326037	0.26083	0.391245	0.968537	0.77483	1.16224	0.594882	0.522306	0.667457
2020-04-11	2020-11-04	0.130702	0.104561	0.156842	0.0494295	0.0395436	0.0593154	0.192844	0.154275	0.231412	0.475087	0.38007	0.570104	0.366109	0.292887	0.439331	1.0474	0.837921	1.25688	0.640205	0.5621	0.71831
2020-04-12	2020-12-04	0.138592	0.110874	0.166311	0.0517174	0.0413739	0.0620608	0.203859	0.163088	0.244631	0.506202	0.404962	0.607443	0.377006	0.301604	0.452407	1.07472	0.859774	1.28966	0.690881	0.606593	0.775168
2020-04-13	4/13/20	0.141239	0.112992	0.169487	0.0527721	0.0422177	0.0633266	0.206341	0.165072	0.247609	0.528253	0.422603	0.633904	0.394752	0.315802	0.473703	1.09191	0.873531	1.3103	0.677872	0.595172	0.760573
2020-04-14	4/14/20	0.149115	0.119292	0.178937	0.0543638	0.0434911	0.0652366	0.228211	0.182569	0.273853	0.585819	0.468655	0.702983	0.488121	0.390497	0.585746	1.16354	0.93083	1.39624	0.701798	0.616178	0.787417
2020-04-15	4/15/20	0.135538	0.10843	0.162646	0.0557525	0.044602	0.066903	0.210083	0.168066	0.2521	0.516134	0.412907	0.61936	0.485955	0.388764	0.583146	1.10996	0.887967	1.33195	0.426525	0.374489	0.478562
2020-04-16	4/16/20	0.126175	0.10094	0.15141	0.0479044	0.0383235	0.0574853	0.180366	0.144292	0.216439	0.569347	0.455478	0.683217	0.509669	0.407735	0.611603	0.827428	0.661942	0.992914	0.423803	0.372099	0.475507
2020-04-17	4/17/20	0.227618	0.182094	0.273142	1.58104	1.26483	1.89725	0.28525	0.2282	0.3423	1.00451	0.803606	1.20541	0.812601	0.650081	0.975122	1.40512	1.12409	1.68614	1.04827	0.920377	1.17615
2020-04-18	4/18/20	0.19795	0.15836	0.23754	1.3168	1.05344	1.58016	0.247297	0.197838	0.296756	0.969193	0.775354	1.16303	0.764931	0.611945	0.917918	1.1722	0.937757	1.40664	1.00956	0.886392	1.13272
2020-04-19	4/19/20	0.198144	0.158515	0.237773	1.22381	0.979046	1.46857	0.251639	0.201312	0.301967	1.07473	0.859787	1.28968	0.76262	0.610096	0.915144	1.0664	0.853119	1.27968	1.09252	0.959236	1.22581
2020-04-20	4/20/20	0.165711	0.132569	0.198854	0.212305	0.169844	0.254765	0.229252	0.183401	0.275102	0.647765	0.518212	0.777318	0.578554	0.462843	0.694265	0.955091	0.764073	1.14611	0.911822	0.80058	1.02306
2020-04-21	4/21/20	0.227595	0.182076	0.273114	0.0816784	0.0653428	0.0980141	0.32894	0.263152	0.394727	0.864336	0.691469	1.0372	0.706133	0.564907	0.84736	1.1914	0.953124	1.42969	1.31212	1.15204	1.47219
2020-04-22	4/22/20	0.247601	0.198081	0.297121	0.095829	0.0766632	0.114995	0.360912	0.28873	0.433094	0.933421	0.746737	1.1201	1.04886	0.839091	1.25864	1.45707	1.16565	1.74848	1.35752	1.1919	1.52314
2020-04-23	4/23/20	0.26827	0.214616	0.321924	0.107606	0.0860848	0.129127	0.389245	0.311396	0.467094	0.923785	0.739028	1.10854	1.06377	0.851019	1.27653	2.20162	1.7613	2.64195	1.42095	1.2476	1.59431
2020-04-25	4/25/20	0.290384	0.232307	0.34846	0.344559	0.275648	0.413471	0.387055	0.309644	0.464466	1.04329	0.834632	1.25195	1.12992	0.903938	1.35591	1.61779	1.29423	1.94134	1.45131	1.27425	1.62837
2020-04-26	4/26/20	0.288936	0.231149	0.346723	0.598539	0.478831	0.718247	0.420436	0.336349	0.504523	1.02978	0.823823	1.23573	1.16236	0.92989	1.39483	2.44169	1.95335	2.93002	1.47012	1.29077	1.64948
2020-04-27
2020-04-28
2020-04-29
2020-04-30

## Sheet: Figure 4
Figure 4
	mean PAR 3-50m [µmol photons m-2 s-1]	Chl[µg L-1]
	0	0.01596
	0	0.012182
	0	0.0157287
	0	0.015613
	0	0.0173478
	0	0.0171165
	0	0.0150348
	0	0.0124904
	0	0.0120278
	0	0.0176948
	0.001	0.0158443
	0.001	0.0143987
	0.002	0.014283
	0.002	0.0154974
	0.003	0.0130687
	0.004	0.0167696
	0.005	0.0142252
	0.006	0.0154974
	0.007	0.0179261
	0.008	0.0111488
	0.01	0.0109165
	0.011	0.0114972
	0.013	0.0126585
	0.014	0.016307
	0.017	0.0131843
	0.021	0.016307
	0.025	0.0141096
	0.027	0.0142252
	0.028	0.0263687
	0.037	0.0153817
	0.038	0.0231304
	0.043	0.0247496
	0.047	0.0219739
	0.052	0.0233617
	0.065	0.0271783
	0.067	0.0187356
	0.071	0.0208174
	0.074	0.0296069
	0.077	0.0312767
	0.075	0.0277596
	0.085	0.0259986
	0.093	0.0481083
	0.099	0.0400693
	0.1	0.0295181
	0.108	0.0265035
	0.101	0.0286389
	0.089	0.0308998
	0.193	0.0468522
	0.167	0.0432095
	0.169	0.0269816
	0.148	0.0522534
	0.209	0.0334119
	0.229	0.0453722
	0.247	0.0426648
	0.255	0.0842837
	0.267	0.0607871
	0.263	0.0666398
	0.222	0.15147
	0.264	0.0761382
	0.262	0.202733
	0.317	0.0655871

## Sheet: Figure S1
Figure S1
	Date/Time	Latitude	Longitude
	2020-02-24T09:20	88.5909	55.4512
	2020-02-24T09:30	88.5908	55.3834
	2020-02-24T09:40	88.5907	55.3152
	2020-02-24T09:50	88.5906	55.2479
	2020-02-24T10:00	88.5904	55.1827
	2020-02-24T10:10	88.5903	55.1182
	2020-02-24T10:20	88.5901	55.0531
	2020-02-24T10:30	88.5899	54.9899
	2020-02-24T10:40	88.5898	54.9255
	2020-02-24T10:50	88.5896	54.8614
	2020-02-24T11:00	88.5895	54.7959
	2020-02-24T11:10	88.5893	54.729
	2020-02-24T11:20	88.5892	54.6623
	2020-02-24T11:30	88.589	54.5972
	2020-02-24T11:40	88.5889	54.5323
	2020-02-24T11:50	88.5887	54.468
	2020-02-24T12:00	88.5885	54.4038
	2020-02-24T12:10	88.5884	54.34
	2020-02-24T12:20	88.5882	54.2774
	2020-02-24T12:30	88.588	54.2148
	2020-02-24T12:40	88.5879	54.1512
	2020-02-24T12:50	88.5878	54.0879
	2020-02-24T13:00	88.5876	54.0245
	2020-02-24T13:10	88.5875	53.961
	2020-02-24T13:20	88.5874	53.8981
	2020-02-24T13:30	88.5872	53.8355
	2020-02-24T13:40	88.5871	53.7735
	2020-02-24T13:50	88.587	53.7133
	2020-02-24T14:00	88.5868	53.652
	2020-02-24T14:10	88.5867	53.5906
	2020-02-24T14:20	88.5866	53.5295
	2020-02-24T14:30	88.5864	53.4685
	2020-02-24T14:40	88.5863	53.4078
	2020-02-24T14:50	88.5862	53.3474
	2020-02-24T15:00	88.586	53.2869
	2020-02-24T15:10	88.5859	53.2264
	2020-02-24T15:20	88.5858	53.166
	2020-02-24T15:30	88.5857	53.1055
	2020-02-24T15:40	88.5855	53.045
	2020-02-24T15:50	88.5854	52.9843
	2020-02-24T16:00	88.5853	52.9241
	2020-02-24T16:10	88.5851	52.8633
	2020-02-24T16:20	88.585	52.8024
	2020-02-24T16:30	88.5849	52.7416
	2020-02-24T16:40	88.5847	52.6793
	2020-02-24T16:50	88.5846	52.6183
	2020-02-24T17:00	88.5845	52.5573
	2020-02-24T17:10	88.5844	52.4977
	2020-02-24T17:20	88.5842	52.4365
	2020-02-24T17:30	88.5841	52.3753
	2020-02-24T17:40	88.584	52.3141
	2020-02-24T17:50	88.5838	52.2523
	2020-02-24T18:00	88.5837	52.19
	2020-02-24T18:10	88.5835	52.1285
	2020-02-24T18:20	88.5834	52.0666
	2020-02-24T18:30	88.5832	52.0048
	2020-02-24T18:40	88.5831	51.9427
	2020-02-24T18:50	88.5829	51.8806
	2020-02-24T19:00	88.5828	51.8187
	2020-02-24T19:10	88.5827	51.7568
	2020-02-24T19:20	88.5825	51.6948
	2020-02-24T19:30	88.5824	51.6328
	2020-02-24T19:40	88.5822	51.5708
	2020-02-24T19:50	88.5821	51.5085
	2020-02-24T20:00	88.582	51.4464
	2020-02-24T20:10	88.5818	51.3844
	2020-02-24T20:20	88.5817	51.3226
	2020-02-24T20:30	88.5815	51.2607
	2020-02-24T20:40	88.5814	51.1988
	2020-02-24T20:50	88.5812	51.1367
	2020-02-24T21:00	88.5811	51.0744
	2020-02-24T21:10	88.5809	51.0122
	2020-02-24T21:20	88.5808	50.9499
	2020-02-24T21:30	88.5806	50.8875
	2020-02-24T21:40	88.5804	50.8251
	2020-02-24T21:50	88.5803	50.7632
	2020-02-24T22:00	88.5801	50.7012
	2020-02-24T22:10	88.5799	50.6405
	2020-02-24T22:20	88.5798	50.5775
	2020-02-24T22:30	88.5796	50.5157
	2020-02-24T22:40	88.5794	50.4535
	2020-02-24T22:50	88.5792	50.3912
	2020-02-24T23:00	88.579	50.3289
	2020-02-24T23:10	88.5789	50.2664
	2020-02-24T23:20	88.5787	50.2042
	2020-02-24T23:30	88.5785	50.1422
	2020-02-24T23:40	88.5783	50.08
	2020-02-24T23:50	88.5781	50.0181
	2020-02-25T00:00	88.5779	49.9564
	2020-02-25T00:10	88.5777	49.8944
	2020-02-25T00:20	88.5775	49.8327
	2020-02-25T00:30	88.5773	49.771
	2020-02-25T00:40	88.5771	49.7094
	2020-02-25T00:50	88.5769	49.6475
	2020-02-25T01:00	88.5767	49.5857
	2020-02-25T01:10	88.5765	49.5238
	2020-02-25T01:20	88.5762	49.4623
	2020-02-25T01:30	88.576	49.4005
	2020-02-25T01:40	88.5758	49.3387
	2020-02-25T01:50	88.5756	49.2781
	2020-02-25T02:00	88.5753	49.2171
	2020-02-25T02:10	88.5751	49.1542
	2020-02-25T02:20	88.5749	49.0929
	2020-02-25T02:30	88.5747	49.0332
	2020-02-25T02:40	88.5745	48.971
	2020-02-25T02:50	88.5743	48.9117
	2020-02-25T03:00	88.574	48.8516
	2020-02-25T03:10	88.5738	48.7915
	2020-02-25T03:20	88.5736	48.7317
	2020-02-25T03:30	88.5734	48.6724
	2020-02-25T03:40	88.5732	48.6137
	2020-02-25T03:50	88.573	48.5546
	2020-02-25T04:00	88.5728	48.496
	2020-02-25T04:10	88.5726	48.4378
	2020-02-25T04:20	88.5724	48.3799
	2020-02-25T04:30	88.5722	48.3219
	2020-02-25T04:40	88.572	48.2642
	2020-02-25T04:50	88.5718	48.2054
	2020-02-25T05:00	88.5716	48.1489
	2020-02-25T05:10	88.5714	48.0916
	2020-02-25T05:20	88.5712	48.0342
	2020-02-25T05:30	88.571	47.9769
	2020-02-25T05:40	88.5708	47.9196
	2020-02-25T05:50	88.5707	47.8625
	2020-02-25T06:00	88.5704	47.8056
	2020-02-25T06:10	88.5702	47.7487
	2020-02-25T06:20	88.57	47.6917
	2020-02-25T06:30	88.5698	47.6349
	2020-02-25T06:40	88.5696	47.5777
	2020-02-25T06:50	88.5694	47.5204
	2020-02-25T07:00	88.5692	47.4629
	2020-02-25T07:10	88.569	47.4055
	2020-02-25T07:20	88.5687	47.3481
	2020-02-25T07:30	88.5685	47.2903
	2020-02-25T07:40	88.5683	47.2329
	2020-02-25T07:50	88.568	47.1752
	2020-02-25T08:00	88.5678	47.1176
	2020-02-25T08:10	88.5676	47.0599
	2020-02-25T08:20	88.5673	47.0023
	2020-02-25T08:30	88.5671	46.9446
	2020-02-25T08:40	88.5668	46.8872
	2020-02-25T08:50	88.5666	46.8297
	2020-02-25T09:00	88.5663	46.7721
	2020-02-25T09:10	88.566	46.715
	2020-02-25T09:20	88.5658	46.658
	2020-02-25T09:30	88.5655	46.6008
	2020-02-25T09:40	88.5652	46.544
	2020-02-25T09:50	88.5649	46.4873
	2020-02-25T10:00	88.5646	46.4309
	2020-02-25T10:10	88.5643	46.3745
	2020-02-25T10:20	88.564	46.3188
	2020-02-25T10:30	88.5637	46.2628
	2020-02-25T10:40	88.5634	46.2075
	2020-02-25T10:50	88.5631	46.1521
	2020-02-25T11:00	88.5627	46.0972
	2020-02-25T11:10	88.5624	46.0425
	2020-02-25T11:20	88.5621	45.9878
	2020-02-25T11:30	88.5617	45.9332
	2020-02-25T11:40	88.5614	45.8791
	2020-02-25T11:50	88.5611	45.8252
	2020-02-25T12:00	88.5607	45.7719
	2020-02-25T12:10	88.5604	45.7191
	2020-02-25T12:20	88.5601	45.6668
	2020-02-25T12:30	88.5597	45.6148
	2020-02-25T12:40	88.5594	45.5635
	2020-02-25T12:50	88.559	45.5127
	2020-02-25T13:00	88.5587	45.4625
	2020-02-25T13:10	88.5583	45.4128
	2020-02-25T13:20	88.5579	45.3636
	2020-02-25T13:30	88.5575	45.3151
	2020-02-25T13:40	88.5571	45.267
	2020-02-25T13:50	88.5567	45.2192
	2020-02-25T14:00	88.5564	45.1715
	2020-02-25T14:10	88.556	45.124
	2020-02-25T14:20	88.5556	45.077
	2020-02-25T14:30	88.5552	45.0301
	2020-02-25T14:40	88.5548	44.9836
	2020-02-25T14:50	88.5544	44.9375
	2020-02-25T15:00	88.554	44.8918
	2020-02-25T15:10	88.5536	44.8463
	2020-02-25T15:20	88.5532	44.8012
	2020-02-25T15:30	88.5528	44.7562
	2020-02-25T15:40	88.5524	44.7116
	2020-02-25T15:50	88.552	44.6672
	2020-02-25T16:00	88.5516	44.623
	2020-02-25T16:10	88.5511	44.5791
	2020-02-25T16:20	88.5507	44.5354
	2020-02-25T16:30	88.5503	44.4918
	2020-02-25T16:40	88.5499	44.4481
	2020-02-25T16:50	88.5494	44.4051
	2020-02-25T17:00	88.549	44.362
	2020-02-25T17:10	88.5486	44.3191
	2020-02-25T17:20	88.5481	44.2762
	2020-02-25T17:30	88.5477	44.2335
	2020-02-25T17:40	88.5472	44.1908
	2020-02-25T17:50	88.5467	44.1483
	2020-02-25T18:00	88.5463	44.1058
	2020-02-25T18:10	88.5458	44.0633
	2020-02-25T18:20	88.5453	44.0209
	2020-02-25T18:30	88.5448	43.9786
	2020-02-25T18:40	88.5443	43.9362
	2020-02-25T18:50	88.5439	43.8939
	2020-02-25T19:00	88.5434	43.8516
	2020-02-25T19:10	88.5428	43.8092
	2020-02-25T19:20	88.5423	43.7669
	2020-02-25T19:30	88.5418	43.7246
	2020-02-25T19:40	88.5413	43.6821
	2020-02-25T19:50	88.5408	43.6398
	2020-02-25T20:00	88.5402	43.5972
	2020-02-25T20:10	88.5397	43.5548
	2020-02-25T20:20	88.5392	43.5121
	2020-02-25T20:30	88.5386	43.4694
	2020-02-25T20:40	88.5381	43.4266
	2020-02-25T20:50	88.5375	43.3837
	2020-02-25T21:00	88.537	43.3406
	2020-02-25T21:10	88.5364	43.2976
	2020-02-25T21:20	88.5359	43.2543
	2020-02-25T21:30	88.5353	43.2111
	2020-02-25T21:40	88.5348	43.1679
	2020-02-25T21:50	88.5342	43.1245
	2020-02-25T22:00	88.5336	43.081
	2020-02-25T22:10	88.5331	43.0373
	2020-02-25T22:20	88.5325	42.9936
	2020-02-25T22:30	88.532	42.9502
	2020-02-25T22:40	88.5314	42.9066
	2020-02-25T22:50	88.5309	42.8632
	2020-02-25T23:00	88.5303	42.8197
	2020-02-25T23:10	88.5298	42.7763
	2020-02-25T23:20	88.5292	42.7333
	2020-02-25T23:30	88.5287	42.6906
	2020-02-25T23:40	88.5281	42.648
	2020-02-25T23:50	88.5276	42.6057
	2020-02-26T00:00	88.5271	42.564
	2020-02-26T00:10	88.5265	42.5218
	2020-02-26T00:20	88.526	42.4799
	2020-02-26T00:30	88.5254	42.4379
	2020-02-26T00:40	88.5249	42.3971
	2020-02-26T00:50	88.5243	42.3566
	2020-02-26T01:00	88.5238	42.3165
	2020-02-26T01:10	88.5233	42.2764
	2020-02-26T01:20	88.5228	42.2367
	2020-02-26T01:30	88.5222	42.1974
	2020-02-26T01:40	88.5217	42.1584
	2020-02-26T01:50	88.5212	42.12
	2020-02-26T02:00	88.5207	42.0819
	2020-02-26T02:10	88.5201	42.0442
	2020-02-26T02:20	88.5196	42.0069
	2020-02-26T02:30	88.5191	41.9696
	2020-02-26T02:40	88.5186	41.9324
	2020-02-26T02:50	88.518	41.8956
	2020-02-26T03:00	88.5175	41.8589
	2020-02-26T03:10	88.517	41.8222
	2020-02-26T03:20	88.5165	41.7859
	2020-02-26T03:30	88.516	41.7499
	2020-02-26T03:40	88.5155	41.7141
	2020-02-26T03:50	88.515	41.6784
	2020-02-26T04:00	88.5145	41.6429
	2020-02-26T04:10	88.514	41.6077
	2020-02-26T04:20	88.5135	41.5727
	2020-02-26T04:30	88.5131	41.538
	2020-02-26T04:40	88.5126	41.5035
	2020-02-26T04:50	88.5121	41.4693
	2020-02-26T05:00	88.5116	41.435
	2020-02-26T05:10	88.5111	41.401
	2020-02-26T05:20	88.5105	41.3669
	2020-02-26T05:30	88.51	41.333
	2020-02-26T05:40	88.5095	41.2994
	2020-02-26T05:50	88.509	41.266
	2020-02-26T06:00	88.5085	41.2326
	2020-02-26T06:10	88.5079	41.199
	2020-02-26T06:20	88.5074	41.1655
	2020-02-26T06:30	88.5069	41.1323
	2020-02-26T06:40	88.5064	41.0989
	2020-02-26T06:50	88.5058	41.0655
	2020-02-26T07:00	88.5053	41.0322
	2020-02-26T07:10	88.5048	40.9988
	2020-02-26T07:20	88.5042	40.9656
	2020-02-26T07:30	88.5037	40.9323
	2020-02-26T07:40	88.5032	40.8991
	2020-02-26T07:50	88.5026	40.8655
	2020-02-26T08:00	88.5021	40.832
	2020-02-26T08:10	88.5015	40.7989
	2020-02-26T08:20	88.501	40.7655
	2020-02-26T08:30	88.5004	40.7323
	2020-02-26T08:40	88.4999	40.6988
	2020-02-26T08:50	88.4993	40.6655
	2020-02-26T09:00	88.4988	40.6311
	2020-02-26T09:10	88.4982	40.5987
	2020-02-26T09:20	88.4977	40.5653
	2020-02-26T09:30	88.4971	40.5316
	2020-02-26T09:40	88.4966	40.4981
	2020-02-26T09:50	88.496	40.4646
	2020-02-26T10:00	88.4955	40.431
	2020-02-26T10:10	88.4949	40.3972
	2020-02-26T10:20	88.4944	40.3633
	2020-02-26T10:30	88.4938	40.3296
	2020-02-26T10:40	88.4933	40.2959
	2020-02-26T10:50	88.4927	40.2623
	2020-02-26T11:00	88.4922	40.2289
	2020-02-26T11:10	88.4916	40.1956
	2020-02-26T11:20	88.4911	40.1621
	2020-02-26T11:30	88.4905	40.1288
	2020-02-26T11:40	88.4899	40.0959
	2020-02-26T11:50	88.4894	40.0627
	2020-02-26T12:00	88.4888	40.0302
	2020-02-26T12:10	88.4883	39.9977
	2020-02-26T12:20	88.4877	39.9648
	2020-02-26T12:30	88.4871	39.9327
	2020-02-26T12:40	88.4866	39.9011
	2020-02-26T12:50	88.486	39.87
	2020-02-26T13:00	88.4855	39.8391
	2020-02-26T13:10	88.4849	39.8087
	2020-02-26T13:20	88.4843	39.779
	2020-02-26T13:30	88.4838	39.7497
	2020-02-26T13:40	88.4832	39.7208
	2020-02-26T13:50	88.4827	39.6921
	2020-02-26T14:00	88.4822	39.6639
	2020-02-26T14:10	88.4816	39.6361
	2020-02-26T14:20	88.4811	39.6087
	2020-02-26T14:30	88.4805	39.5817
	2020-02-26T14:40	88.48	39.5551
	2020-02-26T14:50	88.4795	39.5289
	2020-02-26T15:00	88.4789	39.5029
	2020-02-26T15:10	88.4783	39.4778
	2020-02-26T15:20	88.4778	39.4523
	2020-02-26T15:30	88.4772	39.4269
	2020-02-26T15:40	88.4767	39.4018
	2020-02-26T15:50	88.4761	39.3772
	2020-02-26T16:00	88.4756	39.3525
	2020-02-26T16:10	88.475	39.3282
	2020-02-26T16:20	88.4745	39.304
	2020-02-26T16:30	88.4739	39.2799
	2020-02-26T16:40	88.4733	39.2557
	2020-02-26T16:50	88.4728	39.2316
	2020-02-26T17:00	88.4722	39.208
	2020-02-26T17:10	88.4717	39.1842
	2020-02-26T17:20	88.4711	39.1606
	2020-02-26T17:30	88.4706	39.1371
	2020-02-26T17:40	88.4701	39.1135
	2020-02-26T17:50	88.4695	39.09
	2020-02-26T18:00	88.469	39.0664
	2020-02-26T18:10	88.4684	39.0428
	2020-02-26T18:20	88.4679	39.0192
	2020-02-26T18:30	88.4673	38.9957
	2020-02-26T18:40	88.4668	38.9722
	2020-02-26T18:50	88.4663	38.9485
	2020-02-26T19:00	88.4657	38.9247
	2020-02-26T19:10	88.4652	38.901
	2020-02-26T19:20	88.4646	38.8768
	2020-02-26T19:30	88.4641	38.8529
	2020-02-26T19:40	88.4635	38.8281
	2020-02-26T19:50	88.463	38.8034
	2020-02-26T20:00	88.4624	38.7786
	2020-02-26T20:10	88.4619	38.7537
	2020-02-26T20:20	88.4613	38.7288
	2020-02-26T20:30	88.4608	38.7038
	2020-02-26T20:40	88.4602	38.6788
	2020-02-26T20:50	88.4596	38.6537
	2020-02-26T21:00	88.4591	38.6288
	2020-02-26T21:10	88.4585	38.6037
	2020-02-26T21:20	88.458	38.5787
	2020-02-26T21:30	88.4574	38.5535
	2020-02-26T21:40	88.4568	38.5282
	2020-02-26T21:50	88.4563	38.5031
	2020-02-26T22:00	88.4557	38.4777
	2020-02-26T22:10	88.4551	38.4523
	2020-02-26T22:20	88.4546	38.4272
	2020-02-26T22:30	88.454	38.4017
	2020-02-26T22:40	88.4534	38.3764
	2020-02-26T22:50	88.4529	38.3512
	2020-02-26T23:00	88.4523	38.326
	2020-02-26T23:10	88.4517	38.3006
	2020-02-26T23:20	88.4511	38.2754
	2020-02-26T23:30	88.4506	38.2499
	2020-02-26T23:40	88.45	38.2247
	2020-02-26T23:50	88.4495	38.1996
	2020-02-27T00:00	88.4489	38.1747
	2020-02-27T00:10	88.4484	38.15
	2020-02-27T00:20	88.4478	38.1254
	2020-02-27T00:30	88.4472	38.1007
	2020-02-27T00:40	88.4467	38.0763
	2020-02-27T00:50	88.4461	38.0524
	2020-02-27T01:00	88.4455	38.0287
	2020-02-27T01:10	88.445	38.005
	2020-02-27T01:20	88.4444	37.9821
	2020-02-27T01:30	88.4439	37.9592
	2020-02-27T01:40	88.4433	37.9369
	2020-02-27T01:50	88.4428	37.9148
	2020-02-27T02:00	88.4422	37.8927
	2020-02-27T02:10	88.4417	37.871
	2020-02-27T02:20	88.4412	37.8494
	2020-02-27T02:30	88.4406	37.8279
	2020-02-27T02:40	88.4401	37.8066
	2020-02-27T02:50	88.4395	37.7855
	2020-02-27T03:00	88.439	37.7649
	2020-02-27T03:10	88.4385	37.7446
	2020-02-27T03:20	88.438	37.7248
	2020-02-27T03:30	88.4374	37.7052
	2020-02-27T03:40	88.4369	37.6859
	2020-02-27T03:50	88.4364	37.6666
	2020-02-27T04:00	88.4358	37.6478
	2020-02-27T04:10	88.4353	37.6292
	2020-02-27T04:20	88.4347	37.6109
	2020-02-27T04:30	88.4342	37.5926
	2020-02-27T04:40	88.4337	37.5744
	2020-02-27T04:50	88.4332	37.5559
	2020-02-27T05:00	88.4326	37.5377
	2020-02-27T05:10	88.4321	37.5193
	2020-02-27T05:20	88.4316	37.5013
	2020-02-27T05:30	88.431	37.483
	2020-02-27T05:40	88.4305	37.465
	2020-02-27T05:50	88.43	37.4471
	2020-02-27T06:00	88.4294	37.429
	2020-02-27T06:10	88.4289	37.4111
	2020-02-27T06:20	88.4284	37.3931
	2020-02-27T06:30	88.4278	37.375
	2020-02-27T06:40	88.4273	37.3569
	2020-02-27T06:50	88.4268	37.3388
	2020-02-27T07:00	88.4262	37.3206
	2020-02-27T07:10	88.4257	37.3024
	2020-02-27T07:20	88.4252	37.2839
	2020-02-27T07:30	88.4246	37.2649
	2020-02-27T07:40	88.4241	37.2457
	2020-02-27T07:50	88.4236	37.226
	2020-02-27T08:00	88.423	37.2064
	2020-02-27T08:10	88.4225	37.1861
	2020-02-27T08:20	88.4219	37.1659
	2020-02-27T08:30	88.4214	37.1455
	2020-02-27T08:40	88.4209	37.1248
	2020-02-27T08:50	88.4204	37.1039
	2020-02-27T09:00	88.4198	37.0831
	2020-02-27T09:10	88.4193	37.0622
	2020-02-27T09:20	88.4188	37.041
	2020-02-27T09:30	88.4182	37.0197
	2020-02-27T09:40	88.4177	36.9986
	2020-02-27T09:50	88.4172	36.977
	2020-02-27T10:00	88.4167	36.9553
	2020-02-27T10:10	88.4161	36.9334
	2020-02-27T10:20	88.4156	36.9117
	2020-02-27T10:30	88.415	36.8902
	2020-02-27T10:40	88.4145	36.8685
	2020-02-27T10:50	88.414	36.8465
	2020-02-27T11:00	88.4135	36.8245
	2020-02-27T11:10	88.4129	36.8019
	2020-02-27T11:20	88.4124	36.7799
	2020-02-27T11:30	88.4119	36.7574
	2020-02-27T11:40	88.4114	36.735
	2020-02-27T11:50	88.4108	36.7122
	2020-02-27T12:00	88.4103	36.6896
	2020-02-27T12:10	88.4098	36.6671
	2020-02-27T12:20	88.4093	36.6444
	2020-02-27T12:30	88.4088	36.6217
	2020-02-27T12:40	88.4083	36.5991
	2020-02-27T12:50	88.4078	36.5767
	2020-02-27T13:00	88.4073	36.5541
	2020-02-27T13:10	88.4068	36.5316
	2020-02-27T13:20	88.4063	36.5093
	2020-02-27T13:30	88.4058	36.4868
	2020-02-27T13:40	88.4053	36.4643
	2020-02-27T13:50	88.4049	36.4419
	2020-02-27T14:00	88.4044	36.4196
	2020-02-27T14:10	88.4039	36.3972
	2020-02-27T14:20	88.4034	36.3753
	2020-02-27T14:30	88.403	36.3533
	2020-02-27T14:40	88.4025	36.3317
	2020-02-27T14:50	88.402	36.3101
	2020-02-27T15:00	88.4016	36.2886
	2020-02-27T15:10	88.4011	36.267
	2020-02-27T15:20	88.4007	36.2456
	2020-02-27T15:30	88.4002	36.2241
	2020-02-27T15:40	88.3997	36.2025
	2020-02-27T15:50	88.3993	36.1814
	2020-02-27T16:00	88.3988	36.1602
	2020-02-27T16:10	88.3984	36.1388
	2020-02-27T16:20	88.3979	36.1176
	2020-02-27T16:30	88.3975	36.0964
	2020-02-27T16:40	88.397	36.0754
	2020-02-27T16:50	88.3965	36.0543
	2020-02-27T17:00	88.3961	36.0333
	2020-02-27T17:10	88.3956	36.0123
	2020-02-27T17:20	88.3952	35.9914
	2020-02-27T17:30	88.3947	35.9704
	2020-02-27T17:40	88.3942	35.9496
	2020-02-27T17:50	88.3938	35.9287
	2020-02-27T18:00	88.3933	35.9078
	2020-02-27T18:10	88.3928	35.887
	2020-02-27T18:20	88.3924	35.866
	2020-02-27T18:30	88.3919	35.8451
	2020-02-27T18:40	88.3914	35.8243
	2020-02-27T18:50	88.391	35.8033
	2020-02-27T19:00	88.3905	35.7824
	2020-02-27T19:10	88.39	35.7616
	2020-02-27T19:20	88.3895	35.7408
	2020-02-27T19:30	88.3891	35.7198
	2020-02-27T19:40	88.3886	35.6989
	2020-02-27T19:50	88.3881	35.6779
	2020-02-27T20:00	88.3876	35.657
	2020-02-27T20:10	88.3872	35.6359
	2020-02-27T20:20	88.3867	35.6147
	2020-02-27T20:30	88.3862	35.5934
	2020-02-27T20:40	88.3857	35.5721
	2020-02-27T20:50	88.3852	35.5507
	2020-02-27T21:00	88.3847	35.5292
	2020-02-27T21:10	88.3842	35.5074
	2020-02-27T21:20	88.3837	35.4855
	2020-02-27T21:30	88.3832	35.4634
	2020-02-27T21:40	88.3827	35.4412
	2020-02-27T21:50	88.3822	35.4188
	2020-02-27T22:00	88.3817	35.396
	2020-02-27T22:10	88.3812	35.3732
	2020-02-27T22:20	88.3807	35.3502
	2020-02-27T22:30	88.3802	35.3274
	2020-02-27T22:40	88.3797	35.3044
	2020-02-27T22:50	88.3792	35.2816
	2020-02-27T23:00	88.3787	35.2585
	2020-02-27T23:10	88.3782	35.2356
	2020-02-27T23:20	88.3777	35.2128
	2020-02-27T23:30	88.3773	35.19
	2020-02-27T23:40	88.3768	35.1674
	2020-02-27T23:50	88.3763	35.1449
	2020-02-28T00:00	88.3758	35.1225
	2020-02-28T00:10	88.3754	35.1003
	2020-02-28T00:20	88.3749	35.0784
	2020-02-28T00:30	88.3744	35.0567
	2020-02-28T00:40	88.374	35.0351
	2020-02-28T00:50	88.3735	35.0137
	2020-02-28T01:00	88.3731	34.9925
	2020-02-28T01:10	88.3726	34.9715
	2020-02-28T01:20	88.3721	34.9505
	2020-02-28T01:30	88.3717	34.93
	2020-02-28T01:40	88.3712	34.9096
	2020-02-28T01:50	88.3708	34.8894
	2020-02-28T02:00	88.3703	34.8694
	2020-02-28T02:10	88.3699	34.8496
	2020-02-28T02:20	88.3694	34.8299
	2020-02-28T02:30	88.369	34.8104
	2020-02-28T02:40	88.3685	34.7912
	2020-02-28T02:50	88.3681	34.7718
	2020-02-28T03:00	88.3676	34.7527
	2020-02-28T03:10	88.3672	34.7341
	2020-02-28T03:20	88.3668	34.7157
	2020-02-28T03:30	88.3663	34.6975
	2020-02-28T03:40	88.3659	34.6794
	2020-02-28T03:50	88.3654	34.6615
	2020-02-28T04:00	88.3649	34.6438
	2020-02-28T04:10	88.3645	34.6268
	2020-02-28T04:20	88.364	34.6095
	2020-02-28T04:30	88.3636	34.5923
	2020-02-28T04:40	88.3631	34.5757
	2020-02-28T04:50	88.3626	34.5587
	2020-02-28T05:00	88.3622	34.5421
	2020-02-28T05:10	88.3617	34.5256
	2020-02-28T05:20	88.3612	34.5094
	2020-02-28T05:30	88.3607	34.4932
	2020-02-28T05:40	88.3603	34.4769
	2020-02-28T05:50	88.3598	34.4606
	2020-02-28T06:00	88.3594	34.4445
	2020-02-28T06:10	88.3589	34.4282
	2020-02-28T06:20	88.3584	34.4121
	2020-02-28T06:30	88.3579	34.3962
	2020-02-28T06:40	88.3575	34.3803
	2020-02-28T06:50	88.357	34.3645
	2020-02-28T07:00	88.3565	34.3486
	2020-02-28T07:10	88.3561	34.3327
	2020-02-28T07:20	88.3556	34.3169
	2020-02-28T07:30	88.3551	34.3009
	2020-02-28T07:40	88.3547	34.285
	2020-02-28T07:50	88.3542	34.2688
	2020-02-28T08:00	88.3537	34.2526
	2020-02-28T08:10	88.3532	34.2365
	2020-02-28T08:20	88.3527	34.2206
	2020-02-28T08:30	88.3522	34.2043
	2020-02-28T08:40	88.3518	34.1877
	2020-02-28T08:50	88.3513	34.1708
	2020-02-28T09:00	88.3508	34.1538
	2020-02-28T09:10	88.3503	34.1368
	2020-02-28T09:20	88.3498	34.1198
	2020-02-28T09:30	88.3493	34.1026
	2020-02-28T09:40	88.3488	34.0852
	2020-02-28T09:50	88.3483	34.0678
	2020-02-28T10:00	88.3478	34.0495
	2020-02-28T10:10	88.3473	34.0328
	2020-02-28T10:20	88.3469	34.0155
	2020-02-28T10:30	88.3464	33.9981
	2020-02-28T10:40	88.3459	33.9806
	2020-02-28T10:50	88.3454	33.9632
	2020-02-28T11:00	88.3449	33.9461
	2020-02-28T11:10	88.3444	33.9289
	2020-02-28T11:20	88.344	33.9116
	2020-02-28T11:30	88.3435	33.8942
	2020-02-28T11:40	88.3431	33.8769
	2020-02-28T11:50	88.3426	33.8599
	2020-02-28T12:00	88.3422	33.8429
	2020-02-28T12:10	88.3417	33.8262
	2020-02-28T12:20	88.3412	33.8099
	2020-02-28T12:30	88.3408	33.7936
	2020-02-28T12:40	88.3403	33.7773
	2020-02-28T12:50	88.3399	33.7612
	2020-02-28T13:00	88.3394	33.7452
	2020-02-28T13:10	88.339	33.7294
	2020-02-28T13:20	88.3385	33.7138
	2020-02-28T13:30	88.3381	33.6983
	2020-02-28T13:40	88.3377	33.6831
	2020-02-28T13:50	88.3372	33.668
	2020-02-28T14:00	88.3368	33.6534
	2020-02-28T14:10	88.3364	33.6387
	2020-02-28T14:20	88.3359	33.6244
	2020-02-28T14:30	88.3355	33.6103
	2020-02-28T14:40	88.3351	33.5963
	2020-02-28T14:50	88.3347	33.5822
	2020-02-28T15:00	88.3342	33.5686
	2020-02-28T15:10	88.3338	33.5551
	2020-02-28T15:20	88.3333	33.542
	2020-02-28T15:30	88.3329	33.5288
	2020-02-28T15:40	88.3325	33.5158
	2020-02-28T15:50	88.332	33.5032
	2020-02-28T16:00	88.3316	33.4906
	2020-02-28T16:10	88.3311	33.4777
	2020-02-28T16:20	88.3307	33.464
	2020-02-28T16:30	88.3302	33.4496
	2020-02-28T16:40	88.3298	33.4355
	2020-02-28T16:50	88.3293	33.4221
	2020-02-28T17:00	88.3288	33.4089
	2020-02-28T17:10	88.3284	33.3962
	2020-02-28T17:20	88.3279	33.3836
	2020-02-28T17:30	88.3274	33.3709
	2020-02-28T17:40	88.327	33.3581
	2020-02-28T17:50	88.3265	33.3454
	2020-02-28T18:00	88.3261	33.3326
	2020-02-28T18:10	88.3256	33.3196
	2020-02-28T18:20	88.3251	33.3066
	2020-02-28T18:30	88.3247	33.2935
	2020-02-28T18:40	88.3242	33.2802
	2020-02-28T18:50	88.3237	33.2666
	2020-02-28T19:00	88.3232	33.2525
	2020-02-28T19:10	88.3228	33.2383
	2020-02-28T19:20	88.3223	33.2242
	2020-02-28T19:30	88.3218	33.2101
	2020-02-28T19:40	88.3213	33.196
	2020-02-28T19:50	88.3209	33.1817
	2020-02-28T20:00	88.3204	33.1672
	2020-02-28T20:10	88.3199	33.1533
	2020-02-28T20:20	88.3194	33.1394
	2020-02-28T20:30	88.3189	33.1252
	2020-02-28T20:40	88.3184	33.1109
	2020-02-28T20:50	88.3179	33.0968
	2020-02-28T21:00	88.3175	33.0823
	2020-02-28T21:10	88.317	33.0677
	2020-02-28T21:20	88.3165	33.0529
	2020-02-28T21:30	88.316	33.0378
	2020-02-28T21:40	88.3155	33.0223
	2020-02-28T21:50	88.315	33.007
	2020-02-28T22:00	88.3145	32.9914
	2020-02-28T22:10	88.314	32.9761
	2020-02-28T22:20	88.3135	32.9604
	2020-02-28T22:30	88.313	32.9445
	2020-02-28T22:40	88.3125	32.9288
	2020-02-28T22:50	88.312	32.9131
	2020-02-28T23:00	88.3115	32.897
	2020-02-28T23:10	88.311	32.8807
	2020-02-28T23:20	88.3105	32.8649
	2020-02-28T23:30	88.31	32.8493
	2020-02-28T23:40	88.3095	32.8337
	2020-02-28T23:50	88.309	32.8185
	2020-02-29T00:00	88.3085	32.8031
	2020-02-29T00:10	88.308	32.7871
	2020-02-29T00:20	88.3075	32.7713
	2020-02-29T00:30	88.307	32.755
	2020-02-29T00:40	88.3065	32.7391
	2020-02-29T00:50	88.306	32.7237
	2020-02-29T01:00	88.3055	32.7081
	2020-02-29T01:10	88.305	32.6923
	2020-02-29T01:20	88.3046	32.6764
	2020-02-29T01:30	88.3041	32.6608
	2020-02-29T01:40	88.3036	32.6449
	2020-02-29T01:50	88.3032	32.6294
	2020-02-29T02:00	88.3027	32.614
	2020-02-29T02:10	88.3023	32.5985
	2020-02-29T02:20	88.3018	32.583
	2020-02-29T02:30	88.3013	32.5678
	2020-02-29T02:40	88.3009	32.5523
	2020-02-29T02:50	88.3004	32.5364
	2020-02-29T03:00	88.3	32.5213
	2020-02-29T03:10	88.2995	32.507
	2020-02-29T03:20	88.2991	32.4924
	2020-02-29T03:30	88.2986	32.4779
	2020-02-29T03:40	88.2982	32.4634
	2020-02-29T03:50	88.2977	32.4489
	2020-02-29T04:00	88.2972	32.4344
	2020-02-29T04:10	88.2968	32.4197
	2020-02-29T04:20	88.2963	32.4059
	2020-02-29T04:30	88.2959	32.3924
	2020-02-29T04:40	88.2954	32.3789
	2020-02-29T04:50	88.2949	32.366
	2020-02-29T05:00	88.2945	32.3535
	2020-02-29T05:10	88.294	32.3419
	2020-02-29T05:20	88.2935	32.3308
	2020-02-29T05:30	88.293	32.3195
	2020-02-29T05:40	88.2926	32.3086
	2020-02-29T05:50	88.2921	32.2973
	2020-02-29T06:00	88.2917	32.286
	2020-02-29T06:10	88.2912	32.2748
	2020-02-29T06:20	88.2908	32.2635
	2020-02-29T06:30	88.2903	32.2523
	2020-02-29T06:40	88.2899	32.2411
	2020-02-29T06:50	88.2894	32.2298
	2020-02-29T07:00	88.2889	32.2186
	2020-02-29T07:10	88.2885	32.2074
	2020-02-29T07:20	88.288	32.1961
	2020-02-29T07:30	88.2876	32.185
	2020-02-29T07:40	88.2871	32.1741
	2020-02-29T07:50	88.2866	32.1628
	2020-02-29T08:00	88.2862	32.1513
	2020-02-29T08:10	88.2858	32.1399
	2020-02-29T08:20	88.2853	32.1284
	2020-02-29T08:30	88.2849	32.1169
	2020-02-29T08:40	88.2844	32.1056
	2020-02-29T08:50	88.2839	32.0943
	2020-02-29T09:00	88.2835	32.0834
	2020-02-29T09:10	88.283	32.0724
	2020-02-29T09:20	88.2825	32.0615
	2020-02-29T09:30	88.2821	32.0505
	2020-02-29T09:40	88.2816	32.0396
	2020-02-29T09:50	88.2811	32.0285
	2020-02-29T10:00	88.2807	32.0174
	2020-02-29T10:10	88.2802	32.0056
	2020-02-29T10:20	88.2798	31.9942
	2020-02-29T10:30	88.2793	31.9826
	2020-02-29T10:40	88.2788	31.9709
	2020-02-29T10:50	88.2784	31.959
	2020-02-29T11:00	88.2779	31.947
	2020-02-29T11:10	88.2775	31.9354
	2020-02-29T11:20	88.277	31.9242
	2020-02-29T11:30	88.2765	31.913
	2020-02-29T11:40	88.2761	31.9016
	2020-02-29T11:50	88.2756	31.8906
	2020-02-29T12:00	88.2752	31.8798
	2020-02-29T12:10	88.2747	31.869
	2020-02-29T12:20	88.2742	31.8583
	2020-02-29T12:30	88.2738	31.848
	2020-02-29T12:40	88.2733	31.8377
	2020-02-29T12:50	88.2729	31.827
	2020-02-29T13:00	88.2725	31.8163
	2020-02-29T13:10	88.272	31.8055
	2020-02-29T13:20	88.2716	31.7952
	2020-02-29T13:30	88.2711	31.7851
	2020-02-29T13:40	88.2707	31.7752
	2020-02-29T13:50	88.2702	31.7666
	2020-02-29T14:00	88.2698	31.7582
	2020-02-29T14:10	88.2693	31.7491
	2020-02-29T14:20	88.2689	31.7402
	2020-02-29T14:30	88.2684	31.7315
	2020-02-29T14:40	88.268	31.7234
	2020-02-29T14:50	88.2675	31.7162
	2020-02-29T15:00	88.2671	31.7098
	2020-02-29T15:10	88.2666	31.7033
	2020-02-29T15:20	88.2662	31.6967
	2020-02-29T15:30	88.2657	31.6901
	2020-02-29T15:40	88.2652	31.683
	2020-02-29T15:50	88.2648	31.6763
	2020-02-29T16:00	88.2643	31.6697
	2020-02-29T16:10	88.2639	31.6634
	2020-02-29T16:20	88.2635	31.6573
	2020-02-29T16:30	88.263	31.6519
	2020-02-29T16:40	88.2626	31.6473
	2020-02-29T16:50	88.2622	31.6425
	2020-02-29T17:00	88.2618	31.6377
	2020-02-29T17:10	88.2614	31.6334
	2020-02-29T17:20	88.261	31.6298
	2020-02-29T17:30	88.2605	31.6266
	2020-02-29T17:40	88.2601	31.6235
	2020-02-29T17:50	88.2597	31.62
	2020-02-29T18:00	88.2593	31.6154
	2020-02-29T18:10	88.2589	31.6107
	2020-02-29T18:20	88.2585	31.6064
	2020-02-29T18:30	88.2581	31.6026
	2020-02-29T18:40	88.2577	31.5992
	2020-02-29T18:50	88.2573	31.5961
	2020-02-29T19:00	88.2569	31.5932
	2020-02-29T19:10	88.2565	31.5898
	2020-02-29T19:20	88.2562	31.5865
	2020-02-29T19:30	88.2558	31.5828
	2020-02-29T19:40	88.2554	31.58
	2020-02-29T19:50	88.255	31.5768
	2020-02-29T20:00	88.2546	31.5737
	2020-02-29T20:10	88.2542	31.5707
	2020-02-29T20:20	88.2538	31.5675
	2020-02-29T20:30	88.2535	31.5638
	2020-02-29T20:40	88.2531	31.56
	2020-02-29T20:50	88.2527	31.5562
	2020-02-29T21:00	88.2523	31.5527
	2020-02-29T21:10	88.2519	31.5495
	2020-02-29T21:20	88.2515	31.5466
	2020-02-29T21:30	88.2511	31.5438
	2020-02-29T21:40	88.2506	31.5406
	2020-02-29T21:50	88.2502	31.5372
	2020-02-29T22:00	88.2498	31.5341
	2020-02-29T22:10	88.2494	31.5311
	2020-02-29T22:20	88.249	31.5279
	2020-02-29T22:30	88.2485	31.5246
	2020-02-29T22:40	88.2481	31.5211
	2020-02-29T22:50	88.2477	31.5181
	2020-02-29T23:00	88.2472	31.5151
	2020-02-29T23:10	88.2468	31.5122
	2020-02-29T23:20	88.2464	31.5091
	2020-02-29T23:30	88.2459	31.5056
	2020-02-29T23:40	88.2455	31.5021
	2020-02-29T23:50	88.245	31.4987
	2020-03-01T00:00	88.2446	31.4953
	2020-03-01T00:10	88.2442	31.4916
	2020-03-01T00:20	88.2437	31.4873
	2020-03-01T00:30	88.2433	31.4828
	2020-03-01T00:40	88.2429	31.4782
	2020-03-01T00:50	88.2424	31.474
	2020-03-01T01:00	88.242	31.4701
	2020-03-01T01:10	88.2416	31.4666
	2020-03-01T01:20	88.2411	31.4631
	2020-03-01T01:30	88.2407	31.4602
	2020-03-01T01:40	88.2403	31.4573
	2020-03-01T01:50	88.2399	31.4543
	2020-03-01T02:00	88.2395	31.4512
	2020-03-01T02:10	88.2391	31.4486
	2020-03-01T02:20	88.2387	31.4467
	2020-03-01T02:30	88.2383	31.4444
	2020-03-01T02:40	88.2379	31.4419
	2020-03-01T02:50	88.2375	31.4394
	2020-03-01T03:00	88.2371	31.4368
	2020-03-01T03:10	88.2368	31.4343
	2020-03-01T03:20	88.2364	31.4324
	2020-03-01T03:30	88.236	31.4302
	2020-03-01T03:40	88.2357	31.4278
	2020-03-01T03:50	88.2353	31.4262
	2020-03-01T04:00	88.235	31.4248
	2020-03-01T04:10	88.2346	31.4235
	2020-03-01T04:20	88.2343	31.4227
	2020-03-01T04:30	88.234	31.4218
	2020-03-01T04:40	88.2336	31.4209
	2020-03-01T04:50	88.2333	31.42
	2020-03-01T05:00	88.233	31.4193
	2020-03-01T05:10	88.2327	31.4188
	2020-03-01T05:20	88.2324	31.4185
	2020-03-01T05:30	88.2321	31.4182
	2020-03-01T05:40	88.2318	31.4181
	2020-03-01T05:50	88.2315	31.4177
	2020-03-01T06:00	88.2312	31.4174
	2020-03-01T06:10	88.2309	31.4173
	2020-03-01T06:20	88.2306	31.4173
	2020-03-01T06:30	88.2303	31.4172
	2020-03-01T06:40	88.23	31.4172
	2020-03-01T06:50	88.2297	31.4172
	2020-03-01T07:00	88.2295	31.4172
	2020-03-01T07:10	88.2292	31.4171
	2020-03-01T07:20	88.2289	31.417
	2020-03-01T07:30	88.2287	31.4169
	2020-03-01T07:40	88.2284	31.4167
	2020-03-01T07:50	88.2282	31.4166
	2020-03-01T08:00	88.2279	31.4162
	2020-03-01T08:10	88.2276	31.4157
	2020-03-01T08:20	88.2274	31.4152
	2020-03-01T08:30	88.2271	31.4147
	2020-03-01T08:40	88.2269	31.4142
	2020-03-01T08:50	88.2266	31.4135
	2020-03-01T09:00	88.2263	31.4125
	2020-03-01T09:10	88.2261	31.4112
	2020-03-01T09:20	88.2258	31.4098
	2020-03-01T09:30	88.2255	31.4085
	2020-03-01T09:40	88.2253	31.4077
	2020-03-01T09:50	88.225	31.4069
	2020-03-01T10:00	88.2247	31.4061
	2020-03-01T10:10	88.2245	31.4056
	2020-03-01T10:20	88.2242	31.4051
	2020-03-01T10:30	88.2239	31.4047
	2020-03-01T10:40	88.2237	31.4044
	2020-03-01T10:50	88.2234	31.4041
	2020-03-01T11:00	88.2231	31.4036
	2020-03-01T11:10	88.2228	31.403
	2020-03-01T11:20	88.2226	31.4023
	2020-03-01T11:30	88.2223	31.4015
	2020-03-01T11:40	88.222	31.4005
	2020-03-01T11:50	88.2217	31.3997
	2020-03-01T12:00	88.2215	31.3987
	2020-03-01T12:10	88.2212	31.3977
	2020-03-01T12:20	88.2209	31.3966
	2020-03-01T12:30	88.2206	31.3956
	2020-03-01T12:40	88.2204	31.395
	2020-03-01T12:50	88.2201	31.3943
	2020-03-01T13:00	88.2198	31.3938
	2020-03-01T13:10	88.2196	31.3934
	2020-03-01T13:20	88.2193	31.3928
	2020-03-01T13:30	88.219	31.392
	2020-03-01T13:40	88.2188	31.3911
	2020-03-01T13:50	88.2185	31.39
	2020-03-01T14:00	88.2183	31.3889
	2020-03-01T14:10	88.218	31.3879
	2020-03-01T14:20	88.2178	31.3869
	2020-03-01T14:30	88.2176	31.3859
	2020-03-01T14:40	88.2173	31.385
	2020-03-01T14:50	88.2171	31.3842
	2020-03-01T15:00	88.2169	31.3832
	2020-03-01T15:10	88.2167	31.3823
	2020-03-01T15:20	88.2164	31.3812
	2020-03-01T15:30	88.2162	31.3802
	2020-03-01T15:40	88.216	31.3791
	2020-03-01T15:50	88.2158	31.3783
	2020-03-01T16:00	88.2156	31.3776
	2020-03-01T16:10	88.2155	31.3769
	2020-03-01T16:20	88.2153	31.3764
	2020-03-01T16:30	88.2151	31.376
	2020-03-01T16:40	88.2149	31.3757
	2020-03-01T16:50	88.2147	31.3755
	2020-03-01T17:00	88.2145	31.3753
	2020-03-01T17:10	88.2143	31.3753
	2020-03-01T17:20	88.2141	31.3753
	2020-03-01T17:30	88.214	31.3754
	2020-03-01T17:40	88.2138	31.3756
	2020-03-01T17:50	88.2136	31.3758
	2020-03-01T18:00	88.2134	31.3759
	2020-03-01T18:10	88.2133	31.3762
	2020-03-01T18:20	88.2131	31.3764
	2020-03-01T18:30	88.2129	31.3768
	2020-03-01T18:40	88.2127	31.377
	2020-03-01T18:50	88.2125	31.3773
	2020-03-01T19:00	88.2124	31.3776
	2020-03-01T19:10	88.2122	31.3777
	2020-03-01T19:20	88.212	31.378
	2020-03-01T19:30	88.2118	31.3781
	2020-03-01T19:40	88.2117	31.378
	2020-03-01T19:50	88.2115	31.3779
	2020-03-01T20:00	88.2113	31.3777
	2020-03-01T20:10	88.2111	31.3775
	2020-03-01T20:20	88.2109	31.3773
	2020-03-01T20:30	88.2107	31.3769
	2020-03-01T20:40	88.2105	31.3764
	2020-03-01T20:50	88.2103	31.3758
	2020-03-01T21:00	88.2101	31.375
	2020-03-01T21:10	88.2099	31.3743
	2020-03-01T21:20	88.2096	31.3733
	2020-03-01T21:30	88.2094	31.3721
	2020-03-01T21:40	88.2092	31.3711
	2020-03-01T21:50	88.209	31.3699
	2020-03-01T22:00	88.2087	31.3679
	2020-03-01T22:10	88.2085	31.3658
	2020-03-01T22:20	88.2083	31.3632
	2020-03-01T22:30	88.208	31.3608
	2020-03-01T22:40	88.2078	31.3587
	2020-03-01T22:50	88.2076	31.3567
	2020-03-01T23:00	88.2073	31.3546
	2020-03-01T23:10	88.2071	31.3527
	2020-03-01T23:20	88.2069	31.3507
	2020-03-01T23:30	88.2066	31.3486
	2020-03-01T23:40	88.2064	31.346
	2020-03-01T23:50	88.2061	31.3434
	2020-03-02T00:00	88.2059	31.3403
	2020-03-02T00:10	88.2057	31.3371
	2020-03-02T00:20	88.2054	31.3341
	2020-03-02T00:30	88.2052	31.3308
	2020-03-02T00:40	88.2049	31.327
	2020-03-02T00:50	88.2047	31.322
	2020-03-02T01:00	88.2045	31.3169
	2020-03-02T01:10	88.2043	31.3117
	2020-03-02T01:20	88.204	31.3071
	2020-03-02T01:30	88.2038	31.3038
	2020-03-02T01:40	88.2036	31.3008
	2020-03-02T01:50	88.2033	31.298
	2020-03-02T02:00	88.2031	31.2957
	2020-03-02T02:10	88.2028	31.2935
	2020-03-02T02:20	88.2026	31.2915
	2020-03-02T02:30	88.2023	31.2895
	2020-03-02T02:40	88.2021	31.2875
	2020-03-02T02:50	88.2018	31.2857
	2020-03-02T03:00	88.2015	31.2827
	2020-03-02T03:10	88.2013	31.279
	2020-03-02T03:20	88.2011	31.2743
	2020-03-02T03:30	88.2008	31.2692
	2020-03-02T03:40	88.2006	31.2641
	2020-03-02T03:50	88.2004	31.2595
	2020-03-02T04:00	88.2001	31.2547
	2020-03-02T04:10	88.1999	31.2499
	2020-03-02T04:20	88.1997	31.2451
	2020-03-02T04:30	88.1994	31.2398
	2020-03-02T04:40	88.1992	31.2341
	2020-03-02T04:50	88.1989	31.2285
	2020-03-02T05:00	88.1987	31.2235
	2020-03-02T05:10	88.1985	31.2201
	2020-03-02T05:20	88.1982	31.2173
	2020-03-02T05:30	88.198	31.2151
	2020-03-02T05:40	88.1977	31.2129
	2020-03-02T05:50	88.1975	31.2108
	2020-03-02T06:00	88.1972	31.2089
	2020-03-02T06:10	88.1969	31.2067
	2020-03-02T06:20	88.1966	31.2036
	2020-03-02T06:30	88.1963	31.1989
	2020-03-02T06:40	88.1961	31.1945
	2020-03-02T06:50	88.1958	31.1898
	2020-03-02T07:00	88.1955	31.1855
	2020-03-02T07:10	88.1952	31.181
	2020-03-02T07:20	88.195	31.177
	2020-03-02T07:30	88.1947	31.1738
	2020-03-02T07:40	88.1944	31.1697
	2020-03-02T07:50	88.1941	31.1656
	2020-03-02T08:00	88.1939	31.1619
	2020-03-02T08:10	88.1936	31.1583
	2020-03-02T08:20	88.1933	31.1547
	2020-03-02T08:30	88.193	31.1513
	2020-03-02T08:40	88.1927	31.1474
	2020-03-02T08:50	88.1924	31.1444
	2020-03-02T09:00	88.1921	31.1408
	2020-03-02T09:10	88.1918	31.1362
	2020-03-02T09:20	88.1915	31.1315
	2020-03-02T09:30	88.1912	31.1274
	2020-03-02T09:40	88.1908	31.1239
	2020-03-02T09:50	88.1905	31.1207
	2020-03-02T10:00	88.1901	31.1174
	2020-03-02T10:10	88.1898	31.1137
	2020-03-02T10:20	88.1895	31.1102
	2020-03-02T10:30	88.1891	31.1063
	2020-03-02T10:40	88.1888	31.1021
	2020-03-02T10:50	88.1884	31.0974
	2020-03-02T11:00	88.188	31.0924
	2020-03-02T11:10	88.1877	31.0876
	2020-03-02T11:20	88.1873	31.0837
	2020-03-02T11:30	88.1869	31.0797
	2020-03-02T11:40	88.1865	31.0755
	2020-03-02T11:50	88.1862	31.0711
	2020-03-02T12:00	88.1858	31.066
	2020-03-02T12:10	88.1854	31.0608
	2020-03-02T12:20	88.1851	31.0565
	2020-03-02T12:30	88.1847	31.0517
	2020-03-02T12:40	88.1844	31.0463
	2020-03-02T12:50	88.184	31.041
	2020-03-02T13:00	88.1836	31.0362
	2020-03-02T13:10	88.1833	31.0313
	2020-03-02T13:20	88.1829	31.026
	2020-03-02T13:30	88.1826	31.0196
	2020-03-02T13:40	88.1822	31.0132
	2020-03-02T13:50	88.1818	31.0077
	2020-03-02T14:00	88.1815	31.0021
	2020-03-02T14:10	88.1812	30.9962
	2020-03-02T14:20	88.1808	30.9906
	2020-03-02T14:30	88.1805	30.9848
	2020-03-02T14:40	88.1801	30.9781
	2020-03-02T14:50	88.1798	30.9694
	2020-03-02T15:00	88.1795	30.9602
	2020-03-02T15:10	88.1792	30.9522
	2020-03-02T15:20	88.1788	30.9456
	2020-03-02T15:30	88.1785	30.9414
	2020-03-02T15:40	88.1782	30.9381
	2020-03-02T15:50	88.1778	30.9352
	2020-03-02T16:00	88.1775	30.9325
	2020-03-02T16:10	88.1772	30.9291
	2020-03-02T16:20	88.1768	30.9228
	2020-03-02T16:30	88.1765	30.9159
	2020-03-02T16:40	88.1761	30.9096
	2020-03-02T16:50	88.1758	30.9036
	2020-03-02T17:00	88.1754	30.8975
	2020-03-02T17:10	88.1751	30.8927
	2020-03-02T17:20	88.1747	30.8884
	2020-03-02T17:30	88.1744	30.8841
	2020-03-02T17:40	88.174	30.8799
	2020-03-02T17:50	88.1737	30.8756
	2020-03-02T18:00	88.1733	30.8717
	2020-03-02T18:10	88.1729	30.868
	2020-03-02T18:20	88.1726	30.8648
	2020-03-02T18:30	88.1722	30.8613
	2020-03-02T18:40	88.1718	30.858
	2020-03-02T18:50	88.1714	30.8552
	2020-03-02T19:00	88.171	30.8521
	2020-03-02T19:10	88.1706	30.8485
	2020-03-02T19:20	88.1702	30.8445
	2020-03-02T19:30	88.1699	30.8405
	2020-03-02T19:40	88.1695	30.8365
	2020-03-02T19:50	88.1691	30.8329
	2020-03-02T20:00	88.1687	30.8293
	2020-03-02T20:10	88.1683	30.8253
	2020-03-02T20:20	88.1679	30.8213
	2020-03-02T20:30	88.1676	30.8173
	2020-03-02T20:40	88.1672	30.8136
	2020-03-02T20:50	88.1668	30.8102
	2020-03-02T21:00	88.1664	30.8068
	2020-03-02T21:10	88.166	30.8036
	2020-03-02T21:20	88.1656	30.8002
	2020-03-02T21:30	88.1652	30.7967
	2020-03-02T21:40	88.1648	30.793
	2020-03-02T21:50	88.1645	30.7896
	2020-03-02T22:00	88.1641	30.7866
	2020-03-02T22:10	88.1637	30.7835
	2020-03-02T22:20	88.1633	30.7802
	2020-03-02T22:30	88.1629	30.776
	2020-03-02T22:40	88.1625	30.7715
	2020-03-02T22:50	88.1621	30.7671
	2020-03-02T23:00	88.1617	30.7627
	2020-03-02T23:10	88.1613	30.7582
	2020-03-02T23:20	88.1609	30.7536
	2020-03-02T23:30	88.1605	30.7486
	2020-03-02T23:40	88.1601	30.7437
	2020-03-02T23:50	88.1597	30.7401
	2020-03-03T00:00	88.1593	30.7364
	2020-03-03T00:10	88.1589	30.732
	2020-03-03T00:20	88.1585	30.7266
	2020-03-03T00:30	88.1581	30.7217
	2020-03-03T00:40	88.1577	30.7168
	2020-03-03T00:50	88.1573	30.712
	2020-03-03T01:00	88.1568	30.7071
	2020-03-03T01:10	88.1564	30.7008
	2020-03-03T01:20	88.156	30.6932
	2020-03-03T01:30	88.1556	30.6865
	2020-03-03T01:40	88.1553	30.6796
	2020-03-03T01:50	88.1549	30.6729
	2020-03-03T02:00	88.1545	30.6662
	2020-03-03T02:10	88.1541	30.66
	2020-03-03T02:20	88.1538	30.6547
	2020-03-03T02:30	88.1534	30.65
	2020-03-03T02:40	88.153	30.645
	2020-03-03T02:50	88.1526	30.64
	2020-03-03T03:00	88.1522	30.6352
	2020-03-03T03:10	88.1518	30.6301
	2020-03-03T03:20	88.1514	30.6252
	2020-03-03T03:30	88.1511	30.6207
	2020-03-03T03:40	88.1507	30.6169
	2020-03-03T03:50	88.1503	30.6136
	2020-03-03T04:00	88.1499	30.6101
	2020-03-03T04:10	88.1495	30.6066
	2020-03-03T04:20	88.1492	30.6032
	2020-03-03T04:30	88.1488	30.5996
	2020-03-03T04:40	88.1484	30.5956
	2020-03-03T04:50	88.1481	30.5924
	2020-03-03T05:00	88.1478	30.5896
	2020-03-03T05:10	88.1474	30.587
	2020-03-03T05:20	88.147	30.5852
	2020-03-03T05:30	88.1467	30.5835
	2020-03-03T05:40	88.1463	30.5812
	2020-03-03T05:50	88.146	30.5788
	2020-03-03T06:00	88.1456	30.5761
	2020-03-03T06:10	88.1453	30.5738
	2020-03-03T06:20	88.1449	30.5713
	2020-03-03T06:30	88.1446	30.5689
	2020-03-03T06:40	88.1442	30.5666
	2020-03-03T06:50	88.1439	30.5648
	2020-03-03T07:00	88.1435	30.5629
	2020-03-03T07:10	88.1432	30.5607
	2020-03-03T07:20	88.1428	30.5586
	2020-03-03T07:30	88.1425	30.5566
	2020-03-03T07:40	88.1422	30.5544
	2020-03-03T07:50	88.1419	30.5527
	2020-03-03T08:00	88.1416	30.5515
	2020-03-03T08:10	88.1413	30.5496
	2020-03-03T08:20	88.141	30.5473
	2020-03-03T08:30	88.1407	30.5451
	2020-03-03T08:40	88.1404	30.5433
	2020-03-03T08:50	88.1401	30.5415
	2020-03-03T09:00	88.1397	30.5394
	2020-03-03T09:10	88.1394	30.5371
	2020-03-03T09:20	88.139	30.535
	2020-03-03T09:30	88.1387	30.5331
	2020-03-03T09:40	88.1384	30.5317
	2020-03-03T09:50	88.138	30.5296
	2020-03-03T10:00	88.1377	30.5276
	2020-03-03T10:10	88.1374	30.5254
	2020-03-03T10:20	88.137	30.5233
	2020-03-03T10:30	88.1366	30.521
	2020-03-03T10:40	88.1363	30.519
	2020-03-03T10:50	88.1359	30.5166
	2020-03-03T11:00	88.1355	30.514
	2020-03-03T11:10	88.1352	30.5113
	2020-03-03T11:20	88.1348	30.5085
	2020-03-03T11:30	88.1344	30.5054
	2020-03-03T11:40	88.1341	30.5024
	2020-03-03T11:50	88.1337	30.4993
	2020-03-03T12:00	88.1333	30.4962
	2020-03-03T12:10	88.133	30.4933
	2020-03-03T12:20	88.1326	30.4904
	2020-03-03T12:30	88.1322	30.4875
	2020-03-03T12:40	88.1319	30.4843
	2020-03-03T12:50	88.1315	30.4809
	2020-03-03T13:00	88.1311	30.4779
	2020-03-03T13:10	88.1308	30.4755
	2020-03-03T13:20	88.1304	30.4733
	2020-03-03T13:30	88.13	30.4706
	2020-03-03T13:40	88.1297	30.4677
	2020-03-03T13:50	88.1293	30.4649
	2020-03-03T14:00	88.129	30.4622
	2020-03-03T14:10	88.1287	30.46
	2020-03-03T14:20	88.1284	30.4577
	2020-03-03T14:30	88.128	30.4552
	2020-03-03T14:40	88.1277	30.4523
	2020-03-03T14:50	88.1274	30.4494
	2020-03-03T15:00	88.127	30.4469
	2020-03-03T15:10	88.1267	30.4441
	2020-03-03T15:20	88.1264	30.4418
	2020-03-03T15:30	88.126	30.4398
	2020-03-03T15:40	88.1257	30.4377
	2020-03-03T15:50	88.1254	30.4355
	2020-03-03T16:00	88.1251	30.4336
	2020-03-03T16:10	88.1248	30.4316
	2020-03-03T16:20	88.1244	30.4298
	2020-03-03T16:30	88.1241	30.4279
	2020-03-03T16:40	88.1238	30.4263
	2020-03-03T16:50	88.1235	30.4249
	2020-03-03T17:00	88.1232	30.4233
	2020-03-03T17:10	88.1229	30.4219
	2020-03-03T17:20	88.1225	30.4204
	2020-03-03T17:30	88.1222	30.4185
	2020-03-03T17:40	88.1219	30.4166
	2020-03-03T17:50	88.1216	30.4146
	2020-03-03T18:00	88.1213	30.413
	2020-03-03T18:10	88.121	30.4123
	2020-03-03T18:20	88.1207	30.4115
	2020-03-03T18:30	88.1204	30.4103
	2020-03-03T18:40	88.1201	30.4092
	2020-03-03T18:50	88.1198	30.4084
	2020-03-03T19:00	88.1196	30.4074
	2020-03-03T19:10	88.1193	30.4065
	2020-03-03T19:20	88.119	30.4059
	2020-03-03T19:30	88.1187	30.405
	2020-03-03T19:40	88.1185	30.4039
	2020-03-03T19:50	88.1182	30.4028
	2020-03-03T20:00	88.1179	30.4022
	2020-03-03T20:10	88.1176	30.4021
	2020-03-03T20:20	88.1173	30.4019
	2020-03-03T20:30	88.1171	30.4017
	2020-03-03T20:40	88.1168	30.4013
	2020-03-03T20:50	88.1166	30.4007
	2020-03-03T21:00	88.1163	30.4001
	2020-03-03T21:10	88.116	30.3991
	2020-03-03T21:20	88.1157	30.398
	2020-03-03T21:30	88.1154	30.3966
	2020-03-03T21:40	88.1151	30.3958
	2020-03-03T21:50	88.1149	30.3955
	2020-03-03T22:00	88.1146	30.3955
	2020-03-03T22:10	88.1143	30.3956
	2020-03-03T22:20	88.1141	30.3962
	2020-03-03T22:30	88.1138	30.3974
	2020-03-03T22:40	88.1136	30.398
	2020-03-03T22:50	88.1133	30.3966
	2020-03-03T23:00	88.113	30.3945
	2020-03-03T23:10	88.1128	30.3926
	2020-03-03T23:20	88.1125	30.3912
	2020-03-03T23:30	88.1123	30.3904
	2020-03-03T23:40	88.112	30.3902
	2020-03-03T23:50	88.1118	30.39
	2020-03-04T00:00	88.1115	30.3899
	2020-03-04T00:10	88.1113	30.3899
	2020-03-04T00:20	88.111	30.3895
	2020-03-04T00:30	88.1107	30.3895
	2020-03-04T00:40	88.1105	30.3895
	2020-03-04T00:50	88.1102	30.3895
	2020-03-04T01:00	88.1099	30.3892
	2020-03-04T01:10	88.1097	30.3892
	2020-03-04T01:20	88.1095	30.3891
	2020-03-04T01:30	88.1092	30.3892
	2020-03-04T01:40	88.1089	30.388
	2020-03-04T01:50	88.1087	30.3865
	2020-03-04T02:00	88.1084	30.385
	2020-03-04T02:10	88.1081	30.3829
	2020-03-04T02:20	88.1079	30.3814
	2020-03-04T02:30	88.1076	30.3804
	2020-03-04T02:40	88.1074	30.3792
	2020-03-04T02:50	88.1072	30.3777
	2020-03-04T03:00	88.107	30.3763
	2020-03-04T03:10	88.1068	30.3755
	2020-03-04T03:20	88.1066	30.3752
	2020-03-04T03:30	88.1064	30.375
	2020-03-04T03:40	88.1061	30.3752
	2020-03-04T03:50	88.1059	30.3753
	2020-03-04T04:00	88.1057	30.3754
	2020-03-04T04:10	88.1055	30.3748
	2020-03-04T04:20	88.1053	30.3743
	2020-03-04T04:30	88.1051	30.3762
	2020-03-04T04:40	88.1049	30.3784
	2020-03-04T04:50	88.1047	30.3802
	2020-03-04T05:00	88.1044	30.3816
	2020-03-04T05:10	88.1042	30.383
	2020-03-04T05:20	88.104	30.3841
	2020-03-04T05:30	88.1038	30.3854
	2020-03-04T05:40	88.1036	30.3865
	2020-03-04T05:50	88.1034	30.388
	2020-03-04T06:00	88.1032	30.3896
	2020-03-04T06:10	88.1029	30.3916
	2020-03-04T06:20	88.1027	30.3943
	2020-03-04T06:30	88.1025	30.3973
	2020-03-04T06:40	88.1023	30.4004
	2020-03-04T06:50	88.1021	30.4037
	2020-03-04T07:00	88.1018	30.4077
	2020-03-04T07:10	88.1017	30.4111
	2020-03-04T07:20	88.1015	30.4152
	2020-03-04T07:30	88.1013	30.4195
	2020-03-04T07:40	88.1011	30.4231
	2020-03-04T07:50	88.1009	30.4263
	2020-03-04T08:00	88.1007	30.4301
	2020-03-04T08:10	88.1005	30.4338
	2020-03-04T08:20	88.1003	30.4371
	2020-03-04T08:30	88.1	30.4406
	2020-03-04T08:40	88.0998	30.4438
	2020-03-04T08:50	88.0996	30.4472
	2020-03-04T09:00	88.0994	30.4503
	2020-03-04T09:10	88.0992	30.4536
	2020-03-04T09:20	88.099	30.4569
	2020-03-04T09:30	88.0987	30.4606
	2020-03-04T09:40	88.0985	30.464
	2020-03-04T09:50	88.0983	30.4672
	2020-03-04T10:00	88.0981	30.4701
	2020-03-04T10:10	88.0979	30.473
	2020-03-04T10:20	88.0977	30.476
	2020-03-04T10:30	88.0975	30.4792
	2020-03-04T10:40	88.0973	30.4822
	2020-03-04T10:50	88.0971	30.4851
	2020-03-04T11:00	88.0969	30.4876
	2020-03-04T11:10	88.0967	30.4898
	2020-03-04T11:20	88.0965	30.4917
	2020-03-04T11:30	88.0964	30.4942
	2020-03-04T11:40	88.0962	30.497
	2020-03-04T11:50	88.096	30.4993
	2020-03-04T12:00	88.0958	30.5014
	2020-03-04T12:10	88.0957	30.5026
	2020-03-04T12:20	88.0956	30.5045
	2020-03-04T12:30	88.0954	30.5075
	2020-03-04T12:40	88.0953	30.51
	2020-03-04T12:50	88.0951	30.5129
	2020-03-04T13:00	88.095	30.5158
	2020-03-04T13:10	88.0949	30.5188
	2020-03-04T13:20	88.0947	30.5215
	2020-03-04T13:30	88.0946	30.5241
	2020-03-04T13:40	88.0945	30.5266
	2020-03-04T13:50	88.0944	30.5294
	2020-03-04T14:00	88.0943	30.5324
	2020-03-04T14:10	88.0942	30.5355
	2020-03-04T14:20	88.0941	30.5382
	2020-03-04T14:30	88.094	30.5402
	2020-03-04T14:40	88.0939	30.5421
	2020-03-04T14:50	88.0938	30.5446
	2020-03-04T15:00	88.0938	30.5471
	2020-03-04T15:10	88.0937	30.5499
	2020-03-04T15:20	88.0936	30.5531
	2020-03-04T15:30	88.0935	30.5563
	2020-03-04T15:40	88.0935	30.5597
	2020-03-04T15:50	88.0934	30.5629
	2020-03-04T16:00	88.0933	30.5662
	2020-03-04T16:10	88.0932	30.5696
	2020-03-04T16:20	88.0932	30.572
	2020-03-04T16:30	88.0931	30.5753
	2020-03-04T16:40	88.093	30.5785
	2020-03-04T16:50	88.0929	30.5822
	2020-03-04T17:00	88.0929	30.5861
	2020-03-04T17:10	88.0928	30.5895
	2020-03-04T17:20	88.0927	30.5931
	2020-03-04T17:30	88.0927	30.5973
	2020-03-04T17:40	88.0926	30.6007
	2020-03-04T17:50	88.0925	30.6043
	2020-03-04T18:00	88.0925	30.6084
	2020-03-04T18:10	88.0924	30.6124
	2020-03-04T18:20	88.0923	30.6166
	2020-03-04T18:30	88.0922	30.6203
	2020-03-04T18:40	88.0921	30.6242
	2020-03-04T18:50	88.092	30.6281
	2020-03-04T19:00	88.0919	30.6321
	2020-03-04T19:10	88.0919	30.6365
	2020-03-04T19:20	88.0918	30.6405
	2020-03-04T19:30	88.0917	30.645
	2020-03-04T19:40	88.0917	30.6495
	2020-03-04T19:50	88.0916	30.6541
	2020-03-04T20:00	88.0915	30.6586
	2020-03-04T20:10	88.0914	30.663
	2020-03-04T20:20	88.0914	30.6672
	2020-03-04T20:30	88.0913	30.6715
	2020-03-04T20:40	88.0912	30.6758
	2020-03-04T20:50	88.0911	30.6802
	2020-03-04T21:00	88.0911	30.6844
	2020-03-04T21:10	88.091	30.6889
	2020-03-04T21:20	88.091	30.6932
	2020-03-04T21:30	88.0909	30.6969
	2020-03-04T21:40	88.0908	30.7006
	2020-03-04T21:50	88.0908	30.7042
	2020-03-04T22:00	88.0907	30.7081
	2020-03-04T22:10	88.0906	30.712
	2020-03-04T22:20	88.0906	30.7157
	2020-03-04T22:30	88.0905	30.7193
	2020-03-04T22:40	88.0905	30.7228
	2020-03-04T22:50	88.0904	30.7261
	2020-03-04T23:00	88.0904	30.7294
	2020-03-04T23:10	88.0903	30.7327
	2020-03-04T23:20	88.0903	30.7361
	2020-03-04T23:30	88.0902	30.7395
	2020-03-04T23:40	88.0902	30.7426
	2020-03-04T23:50	88.0901	30.7453
	2020-03-05T00:00	88.0901	30.7477
	2020-03-05T00:10	88.0901	30.7499
	2020-03-05T00:20	88.09	30.752
	2020-03-05T00:30	88.09	30.7546
	2020-03-05T00:40	88.09	30.7573
	2020-03-05T00:50	88.09	30.7597
	2020-03-05T01:00	88.09	30.7619
	2020-03-05T01:10	88.09	30.7639
	2020-03-05T01:20	88.09	30.7661
	2020-03-05T01:30	88.09	30.7683
	2020-03-05T01:40	88.09	30.7702
	2020-03-05T01:50	88.09	30.7718
	2020-03-05T02:00	88.09	30.7728
	2020-03-05T02:10	88.0899	30.7739
	2020-03-05T02:20	88.0899	30.7752
	2020-03-05T02:30	88.0899	30.7762
	2020-03-05T02:40	88.0899	30.7773
	2020-03-05T02:50	88.0899	30.7783
	2020-03-05T03:00	88.0899	30.7793
	2020-03-05T03:10	88.0899	30.78
	2020-03-05T03:20	88.0899	30.7812
	2020-03-05T03:30	88.09	30.7827
	2020-03-05T03:40	88.09	30.784
	2020-03-05T03:50	88.09	30.7854
	2020-03-05T04:00	88.0901	30.7871
	2020-03-05T04:10	88.0901	30.7881
	2020-03-05T04:20	88.0901	30.7891
	2020-03-05T04:30	88.0902	30.7898
	2020-03-05T04:40	88.0902	30.7907
	2020-03-05T04:50	88.0903	30.7921
	2020-03-05T05:00	88.0903	30.7935
	2020-03-05T05:10	88.0904	30.795
	2020-03-05T05:20	88.0904	30.7965
	2020-03-05T05:30	88.0905	30.798
	2020-03-05T05:40	88.0905	30.7995
	2020-03-05T05:50	88.0906	30.8008
	2020-03-05T06:00	88.0906	30.8022
	2020-03-05T06:10	88.0907	30.8033
	2020-03-05T06:20	88.0907	30.8041
	2020-03-05T06:30	88.0908	30.8052
	2020-03-05T06:40	88.0909	30.8062
	2020-03-05T06:50	88.0909	30.8071
	2020-03-05T07:00	88.091	30.8084
	2020-03-05T07:10	88.091	30.8097
	2020-03-05T07:20	88.0911	30.8112
	2020-03-05T07:30	88.0912	30.8122
	2020-03-05T07:40	88.0913	30.8131
	2020-03-05T07:50	88.0913	30.8135
	2020-03-05T08:00	88.0914	30.8136
	2020-03-05T08:10	88.0914	30.8137
	2020-03-05T08:20	88.0915	30.8141
	2020-03-05T08:30	88.0915	30.8145
	2020-03-05T08:40	88.0916	30.815
	2020-03-05T08:50	88.0917	30.8157
	2020-03-05T09:00	88.0918	30.816
	2020-03-05T09:10	88.0919	30.8164
	2020-03-05T09:20	88.0919	30.817
	2020-03-05T09:30	88.092	30.8172
	2020-03-05T09:40	88.0921	30.8172
	2020-03-05T09:50	88.0922	30.8177
	2020-03-05T10:00	88.0922	30.818
	2020-03-05T10:10	88.0923	30.8185
	2020-03-05T10:20	88.0924	30.8191
	2020-03-05T10:30	88.0925	30.8198
	2020-03-05T10:40	88.0926	30.8202
	2020-03-05T10:50	88.0927	30.8205
	2020-03-05T11:00	88.0928	30.8205
	2020-03-05T11:10	88.0928	30.8204
	2020-03-05T11:20	88.0929	30.82
	2020-03-05T11:30	88.093	30.8197
	2020-03-05T11:40	88.093	30.8193
	2020-03-05T11:50	88.0931	30.8185
	2020-03-05T12:00	88.0932	30.8178
	2020-03-05T12:10	88.0933	30.8173
	2020-03-05T12:20	88.0934	30.8169
	2020-03-05T12:30	88.0935	30.8164
	2020-03-05T12:40	88.0935	30.8157
	2020-03-05T12:50	88.0936	30.8149
	2020-03-05T13:00	88.0936	30.8141
	2020-03-05T13:10	88.0937	30.8133
	2020-03-05T13:20	88.0938	30.8121
	2020-03-05T13:30	88.0939	30.811
	2020-03-05T13:40	88.094	30.8097
	2020-03-05T13:50	88.0941	30.8077
	2020-03-05T14:00	88.0942	30.8063
	2020-03-05T14:10	88.0943	30.8047
	2020-03-05T14:20	88.0944	30.8031
	2020-03-05T14:30	88.0945	30.8011
	2020-03-05T14:40	88.0946	30.799
	2020-03-05T14:50	88.0946	30.7974
	2020-03-05T15:00	88.0947	30.7958
	2020-03-05T15:10	88.0947	30.7939
	2020-03-05T15:20	88.0948	30.792
	2020-03-05T15:30	88.0949	30.7904
	2020-03-05T15:40	88.0949	30.7877
	2020-03-05T15:50	88.095	30.7849
	2020-03-05T16:00	88.0951	30.7818
	2020-03-05T16:10	88.0952	30.7783
	2020-03-05T16:20	88.0953	30.7753
	2020-03-05T16:30	88.0954	30.7737
	2020-03-05T16:40	88.0954	30.7721
	2020-03-05T16:50	88.0955	30.77
	2020-03-05T17:00	88.0956	30.768
	2020-03-05T17:10	88.0957	30.766
	2020-03-05T17:20	88.0958	30.7639
	2020-03-05T17:30	88.0958	30.7622
	2020-03-05T17:40	88.0959	30.7599
	2020-03-05T17:50	88.096	30.7574
	2020-03-05T18:00	88.096	30.7548
	2020-03-05T18:10	88.0962	30.7522
	2020-03-05T18:20	88.0963	30.7486
	2020-03-05T18:30	88.0965	30.7454
	2020-03-05T18:40	88.0967	30.7423
	2020-03-05T18:50	88.0968	30.7394
	2020-03-05T19:00	88.0968	30.7368
	2020-03-05T19:10	88.0969	30.7339
	2020-03-05T19:20	88.097	30.7306
	2020-03-05T19:30	88.0971	30.7265
	2020-03-05T19:40	88.0972	30.7227
	2020-03-05T19:50	88.0974	30.7185
	2020-03-05T20:00	88.0975	30.7143
	2020-03-05T20:10	88.0976	30.7103
	2020-03-05T20:20	88.0977	30.7064
	2020-03-05T20:30	88.0978	30.702
	2020-03-05T20:40	88.098	30.6973
	2020-03-05T20:50	88.0981	30.6937
	2020-03-05T21:00	88.0982	30.6902
	2020-03-05T21:10	88.0983	30.6846
	2020-03-05T21:20	88.0984	30.6786
	2020-03-05T21:30	88.0985	30.6738
	2020-03-05T21:40	88.0986	30.6687
	2020-03-05T21:50	88.0987	30.6632
	2020-03-05T22:00	88.0988	30.6577
	2020-03-05T22:10	88.0989	30.6516
	2020-03-05T22:20	88.0991	30.6447
	2020-03-05T22:30	88.0992	30.6379
	2020-03-05T22:40	88.0994	30.6315
	2020-03-05T22:50	88.0995	30.6262
	2020-03-05T23:00	88.0995	30.622
	2020-03-05T23:10	88.0996	30.6165
	2020-03-05T23:20	88.0997	30.6104
	2020-03-05T23:30	88.0997	30.6038
	2020-03-05T23:40	88.0998	30.5986
	2020-03-05T23:50	88.0998	30.5934
	2020-03-06T00:00	88.0998	30.5876
	2020-03-06T00:10	88.0999	30.58
	2020-03-06T00:20	88.0999	30.5718
	2020-03-06T00:30	88.1	30.5632
	2020-03-06T00:40	88.1001	30.5541
	2020-03-06T00:50	88.1002	30.5465
	2020-03-06T01:00	88.1002	30.5385
	2020-03-06T01:10	88.1002	30.5304
	2020-03-06T01:20	88.1002	30.5216
	2020-03-06T01:30	88.1003	30.5115
	2020-03-06T01:40	88.1003	30.5011
	2020-03-06T01:50	88.1004	30.4911
	2020-03-06T02:00	88.1004	30.4807
	2020-03-06T02:10	88.1005	30.4696
	2020-03-06T02:20	88.1006	30.457
	2020-03-06T02:30	88.1007	30.447
	2020-03-06T02:40	88.1007	30.4404
	2020-03-06T02:50	88.1006	30.4347
	2020-03-06T03:00	88.1006	30.4277
	2020-03-06T03:10	88.1007	30.4192
	2020-03-06T03:20	88.1008	30.4082
	2020-03-06T03:30	88.1008	30.3971
	2020-03-06T03:40	88.1008	30.3863
	2020-03-06T03:50	88.1009	30.374
	2020-03-06T04:00	88.1009	30.3612
	2020-03-06T04:10	88.1009	30.3482
	2020-03-06T04:20	88.1009	30.3357
	2020-03-06T04:30	88.1009	30.3252
	2020-03-06T04:40	88.1009	30.3171
	2020-03-06T04:50	88.1008	30.3087
	2020-03-06T05:00	88.1008	30.2995
	2020-03-06T05:10	88.1007	30.2893
	2020-03-06T05:20	88.1007	30.2788
	2020-03-06T05:30	88.1007	30.2664
	2020-03-06T05:40	88.1007	30.2539
	2020-03-06T05:50	88.1007	30.2368
	2020-03-06T06:00	88.1008	30.2178
	2020-03-06T06:10	88.1008	30.1995
	2020-03-06T06:20	88.1009	30.1809
	2020-03-06T06:30	88.1009	30.163
	2020-03-06T06:40	88.1009	30.1478
	2020-03-06T06:50	88.1008	30.1307
	2020-03-06T07:00	88.1008	30.1142
	2020-03-06T07:10	88.1008	30.0934
	2020-03-06T07:20	88.1009	30.0723
	2020-03-06T07:30	88.1009	30.0515
	2020-03-06T07:40	88.1009	30.0325
	2020-03-06T07:50	88.1009	30.0175
	2020-03-06T08:00	88.1008	30.0042
	2020-03-06T08:10	88.1008	29.9897
	2020-03-06T08:20	88.1007	29.9737
	2020-03-06T08:30	88.1008	29.955
	2020-03-06T08:40	88.1008	29.9366
	2020-03-06T08:50	88.1008	29.9181
	2020-03-06T09:00	88.1008	29.8984
	2020-03-06T09:10	88.1008	29.8782
	2020-03-06T09:20	88.1009	29.858
	2020-03-06T09:30	88.1009	29.8366
	2020-03-06T09:40	88.101	29.8139
	2020-03-06T09:50	88.101	29.7919
	2020-03-06T10:00	88.1011	29.7707
	2020-03-06T10:10	88.1011	29.75
	2020-03-06T10:20	88.1011	29.7308
	2020-03-06T10:30	88.1011	29.7114
	2020-03-06T10:40	88.101	29.6921
	2020-03-06T10:50	88.101	29.6721
	2020-03-06T11:00	88.101	29.6511
	2020-03-06T11:10	88.101	29.6296
	2020-03-06T11:20	88.101	29.6084
	2020-03-06T11:30	88.1009	29.5872
	2020-03-06T11:40	88.1009	29.5658
	2020-03-06T11:50	88.1008	29.5435
	2020-03-06T12:00	88.1008	29.5206
	2020-03-06T12:10	88.1008	29.4986
	2020-03-06T12:20	88.1007	29.4791
	2020-03-06T12:30	88.1006	29.4601
	2020-03-06T12:40	88.1005	29.4407
	2020-03-06T12:50	88.1003	29.4221
	2020-03-06T13:00	88.1002	29.4034
	2020-03-06T13:10	88.1001	29.3838
	2020-03-06T13:20	88.1	29.3638
	2020-03-06T13:30	88.0998	29.3466
	2020-03-06T13:40	88.0997	29.3296
	2020-03-06T13:50	88.0995	29.3118
	2020-03-06T14:00	88.0994	29.2931
	2020-03-06T14:10	88.0992	29.2746
	2020-03-06T14:20	88.0991	29.2551
	2020-03-06T14:30	88.0989	29.2326
	2020-03-06T14:40	88.0988	29.2097
	2020-03-06T14:50	88.0987	29.1881
	2020-03-06T15:00	88.0985	29.1665
	2020-03-06T15:10	88.0983	29.1447
	2020-03-06T15:20	88.0982	29.1227
	2020-03-06T15:30	88.0981	29.0996
	2020-03-06T15:40	88.0979	29.075
	2020-03-06T15:50	88.0978	29.0501
	2020-03-06T16:00	88.0977	29.0252
	2020-03-06T16:10	88.0975	29.0011
	2020-03-06T16:20	88.0974	28.9797
	2020-03-06T16:30	88.0972	28.9584
	2020-03-06T16:40	88.097	28.9366
	2020-03-06T16:50	88.0969	28.9154
	2020-03-06T17:00	88.0967	28.8937
	2020-03-06T17:10	88.0965	28.8722
	2020-03-06T17:20	88.0963	28.8508
	2020-03-06T17:30	88.0961	28.8297
	2020-03-06T17:40	88.0959	28.8081
	2020-03-06T17:50	88.0957	28.7865
	2020-03-06T18:00	88.0956	28.7648
	2020-03-06T18:10	88.0954	28.7433
	2020-03-06T18:20	88.0952	28.7216
	2020-03-06T18:30	88.0951	28.7002
	2020-03-06T18:40	88.0949	28.679
	2020-03-06T18:50	88.0947	28.6579
	2020-03-06T19:00	88.0945	28.6374
	2020-03-06T19:10	88.0944	28.6168
	2020-03-06T19:20	88.0942	28.5968
	2020-03-06T19:30	88.094	28.5768
	2020-03-06T19:40	88.0938	28.5567
	2020-03-06T19:50	88.0936	28.5364
	2020-03-06T20:00	88.0934	28.516
	2020-03-06T20:10	88.0932	28.4956
	2020-03-06T20:20	88.093	28.4753
	2020-03-06T20:30	88.0928	28.455
	2020-03-06T20:40	88.0926	28.4347
	2020-03-06T20:50	88.0924	28.4146
	2020-03-06T21:00	88.0922	28.3949
	2020-03-06T21:10	88.0919	28.3753
	2020-03-06T21:20	88.0917	28.3557
	2020-03-06T21:30	88.0914	28.3365
	2020-03-06T21:40	88.0912	28.3172
	2020-03-06T21:50	88.091	28.2983
	2020-03-06T22:00	88.0907	28.2797
	2020-03-06T22:10	88.0905	28.2611
	2020-03-06T22:20	88.0902	28.2425
	2020-03-06T22:30	88.0899	28.2239
	2020-03-06T22:40	88.0897	28.2055
	2020-03-06T22:50	88.0894	28.187
	2020-03-06T23:00	88.0891	28.1685
	2020-03-06T23:10	88.0888	28.1502
	2020-03-06T23:20	88.0886	28.1318
	2020-03-06T23:30	88.0883	28.1134
	2020-03-06T23:40	88.0881	28.0941
	2020-03-06T23:50	88.0878	28.0742
	2020-03-07T00:00	88.0875	28.0543
	2020-03-07T00:10	88.0873	28.0344
	2020-03-07T00:20	88.087	28.0145
	2020-03-07T00:30	88.0867	27.9947
	2020-03-07T00:40	88.0865	27.975
	2020-03-07T00:50	88.0862	27.9554
	2020-03-07T01:00	88.086	27.9358
	2020-03-07T01:10	88.0857	27.9169
	2020-03-07T01:20	88.0854	27.8975
	2020-03-07T01:30	88.0852	27.8782
	2020-03-07T01:40	88.085	27.8587
	2020-03-07T01:50	88.0847	27.8392
	2020-03-07T02:00	88.0844	27.8198
	2020-03-07T02:10	88.0842	27.8004
	2020-03-07T02:20	88.0839	27.7811
	2020-03-07T02:30	88.0836	27.7616
	2020-03-07T02:40	88.0834	27.7423
	2020-03-07T02:50	88.0831	27.7231
	2020-03-07T03:00	88.0828	27.7038
	2020-03-07T03:10	88.0826	27.6844
	2020-03-07T03:20	88.0823	27.6649
	2020-03-07T03:30	88.082	27.6453
	2020-03-07T03:40	88.0818	27.6256
	2020-03-07T03:50	88.0815	27.6057
	2020-03-07T04:00	88.0813	27.5856
	2020-03-07T04:10	88.081	27.5656
	2020-03-07T04:20	88.0807	27.5454
	2020-03-07T04:30	88.0805	27.5255
	2020-03-07T04:40	88.0802	27.5056
	2020-03-07T04:50	88.08	27.4857
	2020-03-07T05:00	88.0797	27.466
	2020-03-07T05:10	88.0795	27.4464
	2020-03-07T05:20	88.0792	27.4268
	2020-03-07T05:30	88.0789	27.4074
	2020-03-07T05:40	88.0787	27.3879
	2020-03-07T05:50	88.0784	27.3689
	2020-03-07T06:00	88.0782	27.3498
	2020-03-07T06:10	88.0779	27.3309
	2020-03-07T06:20	88.0776	27.3122
	2020-03-07T06:30	88.0773	27.2936
	2020-03-07T06:40	88.0771	27.275
	2020-03-07T06:50	88.0768	27.2567
	2020-03-07T07:00	88.0765	27.2384
	2020-03-07T07:10	88.0762	27.2202
	2020-03-07T07:20	88.076	27.2022
	2020-03-07T07:30	88.0757	27.1842
	2020-03-07T07:40	88.0754	27.1663
	2020-03-07T07:50	88.0751	27.1486
	2020-03-07T08:00	88.0748	27.1311
	2020-03-07T08:10	88.0745	27.1138
	2020-03-07T08:20	88.0743	27.0966
	2020-03-07T08:30	88.074	27.0798
	2020-03-07T08:40	88.0737	27.0633
	2020-03-07T08:50	88.0734	27.0466
	2020-03-07T09:00	88.0731	27.0302
	2020-03-07T09:10	88.0728	27.0142
	2020-03-07T09:20	88.0724	26.9983
	2020-03-07T09:30	88.0721	26.9826
	2020-03-07T09:40	88.0718	26.967
	2020-03-07T09:50	88.0715	26.9516
	2020-03-07T10:00	88.0712	26.9363
	2020-03-07T10:10	88.0708	26.9208
	2020-03-07T10:20	88.0705	26.9053
	2020-03-07T10:30	88.0702	26.8898
	2020-03-07T10:40	88.0699	26.8746
	2020-03-07T10:50	88.0695	26.8592
	2020-03-07T11:00	88.0692	26.8437
	2020-03-07T11:10	88.0688	26.8282
	2020-03-07T11:20	88.0685	26.813
	2020-03-07T11:30	88.0682	26.7977
	2020-03-07T11:40	88.0678	26.7822
	2020-03-07T11:50	88.0675	26.7671
	2020-03-07T12:00	88.0671	26.752
	2020-03-07T12:10	88.0668	26.7368
	2020-03-07T12:20	88.0665	26.7216
	2020-03-07T12:30	88.0661	26.7064
	2020-03-07T12:40	88.0658	26.6914
	2020-03-07T12:50	88.0655	26.6764
	2020-03-07T13:00	88.0651	26.6616
	2020-03-07T13:10	88.0648	26.6467
	2020-03-07T13:20	88.0644	26.6318
	2020-03-07T13:30	88.0641	26.6168
	2020-03-07T13:40	88.0638	26.6017
	2020-03-07T13:50	88.0635	26.5867
	2020-03-07T14:00	88.0632	26.5717
	2020-03-07T14:10	88.0629	26.5567
	2020-03-07T14:20	88.0626	26.5417
	2020-03-07T14:30	88.0623	26.5268
	2020-03-07T14:40	88.062	26.5118
	2020-03-07T14:50	88.0617	26.4969
	2020-03-07T15:00	88.0614	26.4821
	2020-03-07T15:10	88.0611	26.4676
	2020-03-07T15:20	88.0608	26.4531
	2020-03-07T15:30	88.0605	26.4386
	2020-03-07T15:40	88.0601	26.4242
	2020-03-07T15:50	88.0598	26.4099
	2020-03-07T16:00	88.0595	26.3955
	2020-03-07T16:10	88.0592	26.3807
	2020-03-07T16:20	88.0589	26.3663
	2020-03-07T16:30	88.0586	26.3515
	2020-03-07T16:40	88.0583	26.3368
	2020-03-07T16:50	88.058	26.3221
	2020-03-07T17:00	88.0577	26.3073
	2020-03-07T17:10	88.0574	26.2931
	2020-03-07T17:20	88.0571	26.2787
	2020-03-07T17:30	88.0568	26.2646
	2020-03-07T17:40	88.0564	26.2505
	2020-03-07T17:50	88.0561	26.2364
	2020-03-07T18:00	88.0558	26.2227
	2020-03-07T18:10	88.0555	26.2089
	2020-03-07T18:20	88.0552	26.1954
	2020-03-07T18:30	88.0549	26.1821
	2020-03-07T18:40	88.0545	26.1686
	2020-03-07T18:50	88.0542	26.1553
	2020-03-07T19:00	88.0539	26.1421
	2020-03-07T19:10	88.0536	26.129
	2020-03-07T19:20	88.0532	26.1159
	2020-03-07T19:30	88.0529	26.1029
	2020-03-07T19:40	88.0526	26.0901
	2020-03-07T19:50	88.0522	26.0773
	2020-03-07T20:00	88.0519	26.0646
	2020-03-07T20:10	88.0515	26.0519
	2020-03-07T20:20	88.0512	26.0391
	2020-03-07T20:30	88.0508	26.0266
	2020-03-07T20:40	88.0505	26.0142
	2020-03-07T20:50	88.0501	26.0016
	2020-03-07T21:00	88.0498	25.9892
	2020-03-07T21:10	88.0494	25.9768
	2020-03-07T21:20	88.0491	25.9643
	2020-03-07T21:30	88.0487	25.952
	2020-03-07T21:40	88.0483	25.9397
	2020-03-07T21:50	88.048	25.9276
	2020-03-07T22:00	88.0476	25.9153
	2020-03-07T22:10	88.0472	25.9031
	2020-03-07T22:20	88.0469	25.8908
	2020-03-07T22:30	88.0465	25.8786
	2020-03-07T22:40	88.0461	25.8663
	2020-03-07T22:50	88.0458	25.8539
	2020-03-07T23:00	88.0454	25.8415
	2020-03-07T23:10	88.045	25.829
	2020-03-07T23:20	88.0447	25.8168
	2020-03-07T23:30	88.0443	25.8046
	2020-03-07T23:40	88.0439	25.7924
	2020-03-07T23:50	88.0435	25.7803
	2020-03-08T00:00	88.0432	25.7682
	2020-03-08T00:10	88.0428	25.7562
	2020-03-08T00:20	88.0425	25.744
	2020-03-08T00:30	88.0421	25.7321
	2020-03-08T00:40	88.0417	25.72
	2020-03-08T00:50	88.0413	25.708
	2020-03-08T01:00	88.041	25.6959
	2020-03-08T01:10	88.0406	25.684
	2020-03-08T01:20	88.0403	25.6721
	2020-03-08T01:30	88.0399	25.6604
	2020-03-08T01:40	88.0396	25.6486
	2020-03-08T01:50	88.0392	25.6371
	2020-03-08T02:00	88.0388	25.6256
	2020-03-08T02:10	88.0384	25.6139
	2020-03-08T02:20	88.038	25.6023
	2020-03-08T02:30	88.0377	25.5906
	2020-03-08T02:40	88.0373	25.5791
	2020-03-08T02:50	88.0369	25.5676
	2020-03-08T03:00	88.0365	25.5562
	2020-03-08T03:10	88.0361	25.5446
	2020-03-08T03:20	88.0357	25.5331
	2020-03-08T03:30	88.0353	25.5215
	2020-03-08T03:40	88.035	25.5098
	2020-03-08T03:50	88.0346	25.4983
	2020-03-08T04:00	88.0342	25.4867
	2020-03-08T04:10	88.0338	25.4753
	2020-03-08T04:20	88.0334	25.4639
	2020-03-08T04:30	88.033	25.4528
	2020-03-08T04:40	88.0326	25.442
	2020-03-08T04:50	88.0322	25.4311
	2020-03-08T05:00	88.0318	25.4202
	2020-03-08T05:10	88.0314	25.4094
	2020-03-08T05:20	88.031	25.3984
	2020-03-08T05:30	88.0306	25.3876
	2020-03-08T05:40	88.0302	25.3769
	2020-03-08T05:50	88.0298	25.3664
	2020-03-08T06:00	88.0294	25.3559
	2020-03-08T06:10	88.0289	25.3454
	2020-03-08T06:20	88.0285	25.3345
	2020-03-08T06:30	88.0281	25.3239
	2020-03-08T06:40	88.0277	25.3134
	2020-03-08T06:50	88.0273	25.3034
	2020-03-08T07:00	88.0269	25.2931
	2020-03-08T07:10	88.0265	25.2829
	2020-03-08T07:20	88.0261	25.2731
	2020-03-08T07:30	88.0257	25.2634
	2020-03-08T07:40	88.0252	25.2539
	2020-03-08T07:50	88.0248	25.2446
	2020-03-08T08:00	88.0244	25.2357
	2020-03-08T08:10	88.0239	25.2265
	2020-03-08T08:20	88.0235	25.2176
	2020-03-08T08:30	88.0231	25.2087
	2020-03-08T08:40	88.0226	25.1995
	2020-03-08T08:50	88.0222	25.1903
	2020-03-08T09:00	88.0218	25.1811
	2020-03-08T09:10	88.0213	25.172
	2020-03-08T09:20	88.0208	25.163
	2020-03-08T09:30	88.0204	25.1532
	2020-03-08T09:40	88.0199	25.1447
	2020-03-08T09:50	88.0195	25.1359
	2020-03-08T10:00	88.019	25.1271
	2020-03-08T10:10	88.0185	25.118
	2020-03-08T10:20	88.0181	25.109
	2020-03-08T10:30	88.0176	25.1003
	2020-03-08T10:40	88.0171	25.092
	2020-03-08T10:50	88.0167	25.0838
	2020-03-08T11:00	88.0162	25.0757
	2020-03-08T11:10	88.0157	25.0677
	2020-03-08T11:20	88.0152	25.0597
	2020-03-08T11:30	88.0147	25.051
	2020-03-08T11:40	88.0143	25.0423
	2020-03-08T11:50	88.0138	25.0336
	2020-03-08T12:00	88.0133	25.025
	2020-03-08T12:10	88.0129	25.0162
	2020-03-08T12:20	88.0124	25.0078
	2020-03-08T12:30	88.0119	24.9992
	2020-03-08T12:40	88.0114	24.9911
	2020-03-08T12:50	88.0109	24.9833
	2020-03-08T13:00	88.0103	24.9761
	2020-03-08T13:10	88.0098	24.969
	2020-03-08T13:20	88.0093	24.9616
	2020-03-08T13:30	88.0087	24.9538
	2020-03-08T13:40	88.0082	24.9457
	2020-03-08T13:50	88.0077	24.937
	2020-03-08T14:00	88.0072	24.9281
	2020-03-08T14:10	88.0066	24.9195
	2020-03-08T14:20	88.0061	24.9116
	2020-03-08T14:30	88.0055	24.904
	2020-03-08T14:40	88.005	24.8965
	2020-03-08T14:50	88.0044	24.889
	2020-03-08T15:00	88.0038	24.8808
	2020-03-08T15:10	88.0033	24.8724
	2020-03-08T15:20	88.0027	24.8644
	2020-03-08T15:30	88.0021	24.8563
	2020-03-08T15:40	88.0015	24.8483
	2020-03-08T15:50	88.0008	24.8404
	2020-03-08T16:00	88.0002	24.8323
	2020-03-08T16:10	87.9996	24.8241
	2020-03-08T16:20	87.9989	24.8157
	2020-03-08T16:30	87.9983	24.807
	2020-03-08T16:40	87.9977	24.798
	2020-03-08T16:50	87.9971	24.7888
	2020-03-08T17:00	87.9965	24.78
	2020-03-08T17:10	87.9959	24.7715
	2020-03-08T17:20	87.9952	24.7628
	2020-03-08T17:30	87.9946	24.754
	2020-03-08T17:40	87.9939	24.7455
	2020-03-08T17:50	87.9933	24.7371
	2020-03-08T18:00	87.9926	24.7287
	2020-03-08T18:10	87.9919	24.72
	2020-03-08T18:20	87.9913	24.7112
	2020-03-08T18:30	87.9906	24.7025
	2020-03-08T18:40	87.9899	24.6936
	2020-03-08T18:50	87.9893	24.6847
	2020-03-08T19:00	87.9886	24.676
	2020-03-08T19:10	87.9879	24.6669
	2020-03-08T19:20	87.9872	24.6576
	2020-03-08T19:30	87.9865	24.6486
	2020-03-08T19:40	87.9857	24.6397
	2020-03-08T19:50	87.985	24.6316
	2020-03-08T20:00	87.9841	24.6239
	2020-03-08T20:10	87.9833	24.6158
	2020-03-08T20:20	87.9825	24.6074
	2020-03-08T20:30	87.9817	24.5984
	2020-03-08T20:40	87.981	24.5893
	2020-03-08T20:50	87.9802	24.5801
	2020-03-08T21:00	87.9794	24.5708
	2020-03-08T21:10	87.9786	24.5619
	2020-03-08T21:20	87.9778	24.5529
	2020-03-08T21:30	87.9769	24.5435
	2020-03-08T21:40	87.9761	24.5349
	2020-03-08T21:50	87.9753	24.5261
	2020-03-08T22:00	87.9744	24.5175
	2020-03-08T22:10	87.9736	24.5089
	2020-03-08T22:20	87.9727	24.5007
	2020-03-08T22:30	87.9718	24.4925
	2020-03-08T22:40	87.971	24.4843
	2020-03-08T22:50	87.9701	24.4762
	2020-03-08T23:00	87.9692	24.4679
	2020-03-08T23:10	87.9682	24.4594
	2020-03-08T23:20	87.9673	24.4511
	2020-03-08T23:30	87.9664	24.4429
	2020-03-08T23:40	87.9655	24.4351
	2020-03-08T23:50	87.9645	24.4269
	2020-03-09T00:00	87.9636	24.4189
	2020-03-09T00:10	87.9626	24.4107
	2020-03-09T00:20	87.9617	24.4026
	2020-03-09T00:30	87.9607	24.3943
	2020-03-09T00:40	87.9597	24.3859
	2020-03-09T00:50	87.9587	24.3775
	2020-03-09T01:00	87.9578	24.3689
	2020-03-09T01:10	87.9568	24.3603
	2020-03-09T01:20	87.9558	24.3517
	2020-03-09T01:30	87.9548	24.3432
	2020-03-09T01:40	87.9538	24.3349
	2020-03-09T01:50	87.9529	24.327
	2020-03-09T02:00	87.9519	24.3193
	2020-03-09T02:10	87.9509	24.3114
	2020-03-09T02:20	87.9499	24.3034
	2020-03-09T02:30	87.9489	24.2954
	2020-03-09T02:40	87.9479	24.2874
	2020-03-09T02:50	87.9469	24.2795
	2020-03-09T03:00	87.9459	24.2722
	2020-03-09T03:10	87.9449	24.2652
	2020-03-09T03:20	87.9438	24.2581
	2020-03-09T03:30	87.9429	24.251
	2020-03-09T03:40	87.9419	24.2439
	2020-03-09T03:50	87.9408	24.2368
	2020-03-09T04:00	87.9398	24.2299
	2020-03-09T04:10	87.9388	24.2229
	2020-03-09T04:20	87.9378	24.2162
	2020-03-09T04:30	87.9368	24.2094
	2020-03-09T04:40	87.9358	24.2029
	2020-03-09T04:50	87.9348	24.1966
	2020-03-09T05:00	87.9338	24.1907
	2020-03-09T05:10	87.9328	24.1848
	2020-03-09T05:20	87.9317	24.1789
	2020-03-09T05:30	87.9307	24.1728
	2020-03-09T05:40	87.9297	24.1668
	2020-03-09T05:50	87.9287	24.1607
	2020-03-09T06:00	87.9276	24.1545
	2020-03-09T06:10	87.9266	24.1486
[truncated: 12,530 more rows]

## Sheet: Figure S3
Figure S3
	Date	14C Productivity light incubation [µg C L-1 day-1]	14C Productivity dark incubation [µg C L-1 day-1]
	2020-01-20	0.000129882	NA
	2020-01-20	0.00010615	NA
	2020-02-18	0.000103762	NA
	2020-02-18	0.000106164	NA
	2020-03-14	0.000156083	0
	2020-03-14	0.00017646	NA
	2020-03-22	0.000303382	5.51627e-05
	2020-03-22	0.0002729	NA
	2020-03-27	0.000213139	8.92419e-05
	2020-03-27	0.000201144	NA
	2020-04-05	0.000291354	0
	2020-04-05	0.000242514	NA
	2020-04-09	0.000461446	9.69376e-05
	2020-04-09	0.000405271	NA
	2020-04-17	0.000283884	1.24176e-05
	2020-04-17	0.000262475	NA
	2020-04-23	0.000347052	0
	2020-04-23	0.000734235	NA
	2020-04-30	0.000601384	1.30178e-06
	2020-04-30	0.000518884	NA

## Sheet: Figure S4
Figure S4
	Date	Chl-a-specific Ref NPP [µg C (µg Chla)-1 day-1]
	2020-01-20	0.015827
	2020-01-20	0.012193
	2020-02-18	0.011089
	2020-02-18	0.011433
	2020-03-14	0.014178
	2020-03-14	0.016004
	2020-03-22	0.019781
	2020-03-22	0.017352
	2020-03-27	0.00782
	2020-03-27	0.007063
	2020-04-05	0.019994
	2020-04-05	0.016642
	2020-04-09	0.021368
	2020-04-09	0.018075
	2020-04-17	0.01194
	2020-04-17	0.010999
	2020-04-23	0.017003
	2020-04-23	0.035908
	2020-04-30	0.016851
	2020-04-30	0.014535

## Sheet: Figure S5
Figure S5
	Date	POC:Chl-a [g g-1]
	2020-02-21	1210.96
	2020-03-07	1209.94
	2020-03-12	1970.9
	2020-03-27	1529.13
	2020-04-04	1227.32
	2020-04-23	1099.84
	2020-04-09	1835.36

## Sheet: Figure S6
Figure S6
	date	Chl-a rate of change dx/dt
	2020-03-05	0.0002
	2020-03-07	0.0005
	2020-03-08	-0.0005
	2020-03-09	-0.0006
	2020-03-10	0.0001
	2020-03-11	-0.0002
	2020-03-12	-0.0003
	2020-03-13	0.0004
	2020-03-14	0.0007
	2020-03-15	-0.0009
	2020-03-16	0.0002
	2020-03-17	0.0001
	2020-03-18	0.0002
	2020-03-19	0.0005
	2020-03-20	-0.0004
	2020-03-21	-0.0012
	2020-03-22	-0.0005
	2020-03-23	-0.0006
	2020-03-24	-0.0003
	2020-03-25	0.0004
	2020-03-26	0.0011
	2020-03-27	0.0005
	2020-03-28	0.0003
	2020-03-29	0.002
	2020-03-30	0
	2020-03-31	0.001
	2020-04-01	0.002
	2020-04-02	0.002
	2020-04-03	-0.001
	2020-04-04	0.002
	2020-04-05	-0.001
	2020-04-06	-0.001
	2020-04-07	0.002
	2020-04-08	0.002
	2020-04-09	0
	2020-04-10	0.001
	2020-04-11	0.005
	2020-04-12	0.002
	2020-04-13	0
	2020-04-14	0
	2020-04-15	0.001
	2020-04-16	-0.003
	2020-04-17	0.001
	2020-04-18	0.003
	2020-04-19	0
	2020-04-20	0.005
	2020-04-21	0.001
	2020-04-22	0
	2020-04-23	0
	2020-04-24	0.011
	2020-04-25	0.002
	2020-04-26	0.007
	2020-04-27	0.021
	2020-04-28	0.007
	2020-04-29	0.024
	2020-04-30	0.001

## Sheet: Figure S7
Figure S7
	Date	phototrophic cells <20 µm Phytoplankton cells <20 µm [cells L^{-1}]	Diatom cells <20 µm [cells L^{-1}]
	2020-02-07	17000	NA
	2020-03-06	23000	300
	2020-03-12	17000	NA
	2020-03-14	NA	180
	2020-03-22	NA	480
	2020-03-27	14000	740
	2020-04-05	10000	260
	2020-04-09	16000	NA
	2020-04-17	20000	360
	2020-04-23	25000	380
	2020-04-30	23000	1880
	2020-05-16	28000

[truncated: 4 more sheets: Figure S8, Figure S9, Figure S10, Figure S13]
